# Supplementary material for: Combined time-restricted feeding and cisplatin enhance the anti-tumor effects in cisplatin-resistant and -sensitive lung cancer cells
Source: Med Oncol. 2022 Dec 28;40(1):63. doi: 10.1007/s12032-022-01923-5 (PMC9797463; doi:10.1007/s12032-022-01923-5)
Supplement: Supplementary file 1 — Supplementary file1 (XLS 1409 kb) [file 12032_2022_1923_MOESM1_ESM.xls]

Gene_id	FC(TRF_DDP/DDP)	Log2FC(TRF_DDP/DDP)	Pvalue	Padjust	Significant	Regulate	DDP	TRF_DDP	Gene name	Gene description	DDP1	DDP2	DDP3	TRF_DDP1	TRF_DDP2	TRF_DDP3
ENSG00000070669	20.322836904000003	4.34502989964	0.0	0.0	yes	up	9.83	182.296666667	ASNS	asparagine synthetase (glutamine-hydrolyzing) [Source:HGNC Symbol;Acc:HGNC:753]	9.12	9.92	10.45	184.83	181.96	180.1
ENSG00000285565	6.869654017619999	2.78023744116	0.0	0.0	yes	up	24.89	163.156666667		novel transcript	23.15	24.77	26.75	159.16	170.47	159.84
ENSG00000278996	11.7945834984	3.56005256854	0.0	0.0	yes	up	7.663333333330001	80.5		novel transcript	7.87	7.66	7.46	74.21	91.39	75.9
ENSG00000182752	0.184340502974	-2.4395550026499997	0.0	0.0	yes	down	14.656666666700001	2.40333333333	PAPPA	pappalysin 1 [Source:HGNC Symbol;Acc:HGNC:8602]	14.31	15.49	14.17	2.51	2.42	2.28
ENSG00000099250	0.188172425466	-2.40987286192	0.0	0.0	yes	down	108.01	18.6666666667	NRP1	neuropilin 1 [Source:HGNC Symbol;Acc:HGNC:8004]	105.37	114.94	103.72	19.8	19.18	17.02
ENSG00000204388	4.65596389615	2.21907987117	0.0	0.0	yes	up	184.533333333	764.993333333	HSPA1B	heat shock protein family A (Hsp70) member 1B [Source:HGNC Symbol;Acc:HGNC:5233]	185.4	177.7	190.5	771.04	834.6	689.34
ENSG00000169604	0.20479124828200002	-2.28777403155	0.0	0.0	yes	down	146.856666667	36.22	ANTXR1	ANTXR cell adhesion molecule 1 [Source:HGNC Symbol;Acc:HGNC:21014]	146.28	150.62	143.67	37.33	35.95	35.38
ENSG00000154229	0.24352029299800002	-2.0378860951199997	0.0	0.0	yes	down	27.88	7.626666666669999	PRKCA	protein kinase C alpha [Source:HGNC Symbol;Acc:HGNC:9393]	27.91	27.92	27.81	7.87	7.27	7.74
ENSG00000135919	9.7960538727	3.2922007079199997	0.0	0.0	yes	up	9.906666666669999	89.6533333333	SERPINE2	serpin family E member 2 [Source:HGNC Symbol;Acc:HGNC:8951]	9.91	9.87	9.94	89.49	87.18	92.29
ENSG00000258947	3.8134440052099996	1.93109451607	0.0	0.0	yes	up	180.83333333299998	616.906666667	TUBB3	tubulin beta 3 class III [Source:HGNC Symbol;Acc:HGNC:20772]	185.3	174.91	182.29	642.9	610.2	597.62
ENSG00000056558	10.3854757345	3.3764953990900004	0.0	0.0	yes	up	4.84333333333	44.876666666700004	TRAF1	TNF receptor associated factor 1 [Source:HGNC Symbol;Acc:HGNC:12031]	5.54	4.5	4.49	48.46	42.7	43.47
ENSG00000108179	4.26816888541	2.0936172627	0.0	0.0	yes	up	70.1266666667	284.16333333299997	PPIF	peptidylprolyl isomerase F [Source:HGNC Symbol;Acc:HGNC:9259]	71.74	67.9	70.74	261.96	271.67	318.86
ENSG00000124762	3.84144827249	1.94165032699	0.0	0.0	yes	up	275.003333333	946.056666667	CDKN1A	cyclin dependent kinase inhibitor 1A [Source:HGNC Symbol;Acc:HGNC:1784]	279.72	267.64	277.65	960.16	928.61	949.4
ENSG00000187446	0.268479463014	-1.8971163595299998	0.0	0.0	yes	down	221.42	55.7133333333	CHP1	calcineurin like EF-hand protein 1 [Source:HGNC Symbol;Acc:HGNC:17433]	224.31	222.63	217.32	57.65	56.3	53.19
ENSG00000152767	0.170556628946	-2.55167726628	0.0	0.0	yes	down	57.6933333333	7.743333333330001	FARP1	FERM, ARH/RhoGEF and pleckstrin domain protein 1 [Source:HGNC Symbol;Acc:HGNC:3591]	54.42	58.05	60.61	9.12	8.1	6.01
ENSG00000054654	0.10780779769099999	-3.21346656352	0.0	0.0	yes	down	32.5266666667	4.14	SYNE2	spectrin repeat containing nuclear envelope protein 2 [Source:HGNC Symbol;Acc:HGNC:17084]	30.03	36.72	30.83	4.69	3.73	4.0
ENSG00000008517	5.54945085378	2.47234501656	0.0	0.0	yes	up	89.0266666667	442.26333333300005	IL32	interleukin 32 [Source:HGNC Symbol;Acc:HGNC:16830]	89.4	80.95	96.73	444.78	442.15	439.86
ENSG00000134871	0.238644418976	-2.06706549748	0.0	0.0	yes	down	342.91333333299997	81.1666666667	COL4A2	collagen type IV alpha 2 chain [Source:HGNC Symbol;Acc:HGNC:2203]	351.53	334.81	342.4	87.73	82.97	72.8
ENSG00000118515	7.272756811819999	2.86250233593	0.0	0.0	yes	up	7.69	49.9366666667	SGK1	serum/glucocorticoid regulated kinase 1 [Source:HGNC Symbol;Acc:HGNC:10810]	8.16	7.25	7.66	49.59	51.06	49.16
ENSG00000118523	4.8014289626	2.26346383301	0.0	0.0	yes	up	18.5066666667	79.05	CCN2	cellular communication network factor 2 [Source:HGNC Symbol;Acc:HGNC:2500]	18.64	18.42	18.46	78.91	79.31	78.93
ENSG00000105825	3.38606566296	1.7596099504099998	0.0	0.0	yes	up	86.0366666667	326.803333333	TFPI2	tissue factor pathway inhibitor 2 [Source:HGNC Symbol;Acc:HGNC:11761]	87.37	86.27	84.47	313.06	362.88	304.47
ENSG00000115758	7.997670390569999	2.99957982432	0.0	0.0	yes	up	34.25	231.013333333	ODC1	ornithine decarboxylase 1 [Source:HGNC Symbol;Acc:HGNC:8109]	35.08	34.38	33.29	230.11	225.09	237.84
ENSG00000145012	0.152869321535	-2.7096291853099994	0.0	0.0	yes	down	17.66	1.9566666666699999	LPP	LIM domain containing preferred translocation partner in lipoma [Source:HGNC Symbol;Acc:HGNC:6679]	17.64	17.57	17.77	2.08	1.95	1.84
ENSG00000184347	0.0251426579516	-5.3137190177099995	0.0	0.0	yes	down	16.2266666667	1.08	SLIT3	slit guidance ligand 3 [Source:HGNC Symbol;Acc:HGNC:11087]	16.15	15.63	16.9	1.27	1.08	0.89
ENSG00000133466	0.17467584939300002	-2.5172479392400002	0.0	0.0	yes	down	83.6833333333	13.066666666700002	C1QTNF6	C1q and TNF related 6 [Source:HGNC Symbol;Acc:HGNC:14343]	85.64	79.77	85.64	12.51	13.64	13.05
ENSG00000176170	10.6693964817	3.4154066667799996	0.0	0.0	yes	up	11.6966666667	107.45666666700001	SPHK1	sphingosine kinase 1 [Source:HGNC Symbol;Acc:HGNC:11240]	12.62	10.99	11.48	105.4	108.19	108.78
ENSG00000106366	3.62094645803	1.8563668442200003	0.0	0.0	yes	up	149.903333333	483.983333333	SERPINE1	serpin family E member 1 [Source:HGNC Symbol;Acc:HGNC:8583]	151.6	145.8	152.31	497.02	481.92	473.01
ENSG00000168209	0.29462709043499996	-1.76303800518	0.0	0.0	yes	down	552.363333333	140.94666666700002	DDIT4	DNA damage inducible transcript 4 [Source:HGNC Symbol;Acc:HGNC:24944]	556.62	553.48	546.99	145.75	135.47	141.62
ENSG00000099994	0.0225147445803	-5.47298607873	0.0	0.0	yes	down	77.4966666667	1.54	SUSD2	sushi domain containing 2 [Source:HGNC Symbol;Acc:HGNC:30667]	75.05	78.64	78.8	1.28	1.8	1.54
ENSG00000053747	0.194179289336	-2.36453876007	0.0	0.0	yes	down	43.76	9.75666666667	LAMA3	laminin subunit alpha 3 [Source:HGNC Symbol;Acc:HGNC:6483]	45.7	42.58	43.0	9.47	10.36	9.44
ENSG00000100664	3.15538274668	1.65781501416	0.0	0.0	yes	up	105.62666666700001	277.513333333	EIF5	eukaryotic translation initiation factor 5 [Source:HGNC Symbol;Acc:HGNC:3299]	106.18	109.51	101.19	246.08	292.27	294.19
ENSG00000183963	4.46681327997	2.1592459489099998	0.0	0.0	yes	up	21.4933333333	89.3866666667	SMTN	smoothelin [Source:HGNC Symbol;Acc:HGNC:11126]	21.99	21.15	21.34	92.67	91.22	84.27
ENSG00000149177	0.193378859452	-2.3704980096400003	0.0	0.0	yes	down	79.28333333329999	13.6866666667	PTPRJ	protein tyrosine phosphatase receptor type J [Source:HGNC Symbol;Acc:HGNC:9673]	79.51	80.32	78.02	14.64	12.96	13.46
ENSG00000182871	0.216752163127	-2.2058817036700002	0.0	0.0	yes	down	164.96333333299998	32.58	COL18A1	collagen type XVIII alpha 1 chain [Source:HGNC Symbol;Acc:HGNC:2195]	168.26	160.18	166.45	34.35	32.64	30.75
ENSG00000176014	3.1162840433	1.6398267382700003	0.0	0.0	yes	up	224.25666666700002	600.2933333330001	TUBB6	tubulin beta 6 class V [Source:HGNC Symbol;Acc:HGNC:20776]	226.3	218.46	228.01	625.6	587.19	588.09
ENSG00000165092	0.25252002770799997	-1.98553028037	0.0	0.0	yes	down	456.03	102.39333333299999	ALDH1A1	aldehyde dehydrogenase 1 family member A1 [Source:HGNC Symbol;Acc:HGNC:402]	439.07	488.37	440.65	102.48	102.21	102.49
ENSG00000163931	0.274803859356	-1.86352582932	0.0	0.0	yes	down	2298.86666667	540.193333333	TKT	transketolase [Source:HGNC Symbol;Acc:HGNC:11834]	2340.65	2153.81	2402.14	547.08	556.16	517.34
ENSG00000022567	0.12838160665599999	-2.96148957379	0.0	0.0	yes	down	24.29	2.76	SLC45A4	solute carrier family 45 member 4 [Source:HGNC Symbol;Acc:HGNC:29196]	24.07	23.99	24.81	2.96	2.96	2.36
ENSG00000151640	4.12944126672	2.04594659127	0.0	0.0	yes	up	51.6066666667	197.97	DPYSL4	dihydropyrimidinase like 4 [Source:HGNC Symbol;Acc:HGNC:3016]	52.17	48.96	53.69	206.05	204.33	183.53
ENSG00000150687	0.263859806245	-1.92215649317	0.0	0.0	yes	down	148.616666667	34.5866666667	PRSS23	serine protease 23 [Source:HGNC Symbol;Acc:HGNC:14370]	146.59	150.64	148.62	34.81	35.57	33.38
ENSG00000196139	0.15427476107899998	-2.69642603457	0.0	0.0	yes	down	336.83	45.7433333333	AKR1C3	aldo-keto reductase family 1 member C3 [Source:HGNC Symbol;Acc:HGNC:386]	322.85	354.9	332.74	46.06	45.12	46.05
ENSG00000173801	0.17324125597800002	-2.52914555797	0.0	0.0	yes	down	357.51	55.64	JUP	junction plakoglobin [Source:HGNC Symbol;Acc:HGNC:6207]	356.3	337.07	379.16	58.62	55.14	53.16
ENSG00000091136	0.250039383808	-1.9997727425999998	0.0	0.0	yes	down	150.61	34.8833333333	LAMB1	laminin subunit beta 1 [Source:HGNC Symbol;Acc:HGNC:6486]	146.48	152.36	152.99	35.7	34.25	34.7
ENSG00000125730	0.116774965558	-3.0981970752599994	0.0	0.0	yes	down	147.403333333	23.03	C3	complement C3 [Source:HGNC Symbol;Acc:HGNC:1318]	152.2	137.99	152.02	28.55	22.77	17.77
ENSG00000109971	2.58441696967	1.36983885314	0.0	0.0	yes	up	1067.25	2484.63	HSPA8	heat shock protein family A (Hsp70) member 8 [Source:HGNC Symbol;Acc:HGNC:5241]	1035.38	1096.46	1069.91	2509.93	2533.58	2410.38
ENSG00000181649	15.1067675123	3.91712308611	0.0	0.0	yes	up	40.2233333333	534.603333333	PHLDA2	pleckstrin homology like domain family A member 2 [Source:HGNC Symbol;Acc:HGNC:12385]	39.45	38.56	42.66	513.0	550.24	540.57
ENSG00000136205	0.21182174505999998	-2.2390773947	0.0	0.0	yes	down	48.32	9.76666666667	TNS3	tensin 3 [Source:HGNC Symbol;Acc:HGNC:21616]	49.74	47.35	47.87	9.75	10.28	9.27
ENSG00000073350	0.18378869415600002	-2.44388007356	0.0	0.0	yes	down	76.2266666667	12.753333333299999	LLGL2	LLGL scribble cell polarity complex component 2 [Source:HGNC Symbol;Acc:HGNC:6629]	78.75	75.63	74.3	13.95	11.85	12.46
ENSG00000122870	0.16965978684500002	-2.5592834403999998	0.0	0.0	yes	down	43.2133333333	6.886666666669999	BICC1	BicC family RNA binding protein 1 [Source:HGNC Symbol;Acc:HGNC:19351]	42.06	46.79	40.79	6.49	6.52	7.65
ENSG00000104140	0.0950736550826	-3.3948105642199997	0.0	0.0	yes	down	103.48	8.65333333333	RHOV	ras homolog family member V [Source:HGNC Symbol;Acc:HGNC:18313]	106.81	100.82	102.81	8.47	9.14	8.35
ENSG00000183049	0.06090033051519999	-4.0374061319	0.0	0.0	yes	down	22.4133333333	1.51666666667	CAMK1D	calcium/calmodulin dependent protein kinase ID [Source:HGNC Symbol;Acc:HGNC:19341]	22.82	22.92	21.5	1.62	1.36	1.57
ENSG00000082781	0.29812212876	-1.74602462842	0.0	0.0	yes	down	341.346666667	97.3466666667	ITGB5	integrin subunit beta 5 [Source:HGNC Symbol;Acc:HGNC:6160]	343.62	339.03	341.39	97.51	99.87	94.66
ENSG00000165271	3.93310655485	1.9756692719799998	0.0	0.0	yes	up	16.8	59.7366666667	NOL6	nucleolar protein 6 [Source:HGNC Symbol;Acc:HGNC:19910]	16.45	16.88	17.07	60.22	61.22	57.77
ENSG00000197321	0.27347299718699997	-1.8705297070200002	0.0	0.0	yes	down	73.8133333333	19.89	SVIL	supervillin [Source:HGNC Symbol;Acc:HGNC:11480]	73.3	73.83	74.31	21.38	19.21	19.08
ENSG00000143878	3.6031655111300003	1.84926492337	0.0	0.0	yes	up	75.93	243.306666667	RHOB	ras homolog family member B [Source:HGNC Symbol;Acc:HGNC:668]	75.14	77.0	75.65	247.61	250.36	231.95
ENSG00000131374	0.15510377396299999	-2.68869430464	0.0	0.0	yes	down	44.57	6.266666666669999	TBC1D5	TBC1 domain family member 5 [Source:HGNC Symbol;Acc:HGNC:19166]	44.28	46.01	43.42	6.83	5.8	6.17
ENSG00000116717	4.096611193399999	2.0344309741	2.903709647429998e-306	1.0851723317499993e-303	yes	up	59.9233333333	219.33333333299998	GADD45A	growth arrest and DNA damage inducible alpha [Source:HGNC Symbol;Acc:HGNC:4095]	57.75	62.57	59.45	213.33	228.33	216.34
ENSG00000198805	3.6286321957300003	1.85942583023	4.642397339469998e-303	1.705040484919999e-300	yes	up	82.0766666667	254.03	PNP	purine nucleoside phosphorylase [Source:HGNC Symbol;Acc:HGNC:7892]	84.14	81.47	80.62	249.95	251.5	260.64
ENSG00000173530	5.24787244345	2.39173265375	5.3644452393799975e-301	1.936837499819999e-298	yes	up	11.913333333299999	55.6366666667	TNFRSF10D	TNF receptor superfamily member 10d [Source:HGNC Symbol;Acc:HGNC:11907]	11.88	12.81	11.05	53.74	59.39	53.78
ENSG00000173482	0.217991347742	-2.19765722052	5.988883940229996e-300	2.1262534282399986e-297	yes	down	48.7566666667	10.606666666699999	PTPRM	protein tyrosine phosphatase receptor type M [Source:HGNC Symbol;Acc:HGNC:9675]	47.94	47.81	50.52	10.98	10.31	10.53
ENSG00000146648	0.240256187407	-2.05735450915	3.1806918133299987e-299	1.1107392952099993e-296	yes	down	31.5	8.27	EGFR	epidermal growth factor receptor [Source:HGNC Symbol;Acc:HGNC:3236]	30.97	31.99	31.54	8.08	7.62	9.11
ENSG00000120708	0.29857082423799997	-1.7438548998900003	6.530304199179996e-299	2.2436861298499988e-296	yes	down	654.596666667	182.596666667	TGFBI	transforming growth factor beta induced [Source:HGNC Symbol;Acc:HGNC:11771]	645.28	645.54	672.97	194.39	182.21	171.19
ENSG00000006327	4.631287995169999	2.21141347336	8.410577873059996e-298	2.8438433309799985e-295	yes	up	93.75	384.376666667	TNFRSF12A	TNF receptor superfamily member 12A [Source:HGNC Symbol;Acc:HGNC:18152]	97.55	87.9	95.8	371.59	383.71	397.83
ENSG00000145632	3.17805913411	1.66814596915	3.9558204980299986e-297	1.3166701288899992e-294	yes	up	56.7266666667	159.76	PLK2	polo like kinase 2 [Source:HGNC Symbol;Acc:HGNC:19699]	49.17	65.39	55.62	160.38	166.19	152.71
ENSG00000065534	0.182515653866	-2.4539078896	3.3725208993699986e-296	1.1052529261299994e-293	yes	down	31.1833333333	5.27	MYLK	myosin light chain kinase [Source:HGNC Symbol;Acc:HGNC:7590]	29.83	32.35	31.37	5.99	5.12	4.7
ENSG00000187498	0.293875245397	-1.7667242562999999	2.6602647186699984e-294	8.586205914699996e-292	yes	down	192.08	51.4	COL4A1	collagen type IV alpha 1 chain [Source:HGNC Symbol;Acc:HGNC:2202]	196.48	191.21	188.55	54.87	51.53	47.8
ENSG00000152818	0.193416704151	-2.37021569845	1.2504292005199995e-290	3.975618332749998e-288	yes	down	25.6	5.02333333333	UTRN	utrophin [Source:HGNC Symbol;Acc:HGNC:12635]	22.49	30.41	23.9	3.65	5.9	5.52
ENSG00000127946	0.216142826381	-2.20994313983	3.4477336704099977e-289	1.0800532742199994e-286	yes	down	50.4166666667	10.6633333333	HIP1	huntingtin interacting protein 1 [Source:HGNC Symbol;Acc:HGNC:4913]	49.71	48.84	52.7	12.06	10.63	9.3
ENSG00000165389	0.257482850009	-1.9574517520299999	2.9314403916499982e-285	9.050078727949996e-283	yes	down	182.24	41.7033333333	SPTSSA	serine palmitoyltransferase small subunit A [Source:HGNC Symbol;Acc:HGNC:20361]	177.8	199.62	169.3	43.43	40.38	41.3
ENSG00000145555	0.283339230131	-1.81939772897	1.9407475072199986e-284	5.9059719141199964e-282	yes	down	26.543333333299998	6.55333333333	MYO10	myosin X [Source:HGNC Symbol;Acc:HGNC:7593]	26.0	27.2	26.43	6.35	6.49	6.82
ENSG00000196730	0.19514587704	-2.35737511244	5.4470379457199964e-282	1.6342648213999993e-279	yes	down	32.6866666667	6.1733333333300004	DAPK1	death associated protein kinase 1 [Source:HGNC Symbol;Acc:HGNC:2674]	31.95	31.69	34.42	6.49	6.4	5.63
ENSG00000144724	0.09223659499299999	-3.43851693435	6.320009212279997e-280	1.869844947779999e-277	yes	down	13.66	1.2233333333299998	PTPRG	protein tyrosine phosphatase receptor type G [Source:HGNC Symbol;Acc:HGNC:9671]	14.1	13.96	12.92	1.52	0.91	1.24
ENSG00000111799	0.21682041009300002	-2.20542752568	6.577872381909996e-280	1.9194772257499989e-277	yes	down	39.35	8.01666666667	COL12A1	collagen type XII alpha 1 chain [Source:HGNC Symbol;Acc:HGNC:2188]	38.43	37.69	41.93	8.33	7.99	7.73
ENSG00000243566	0.052570777688300006	-4.24959511268	5.5088121986199966e-275	1.585793479119999e-272	yes	down	56.0733333333	2.87	UPK3B	uroplakin 3B [Source:HGNC Symbol;Acc:HGNC:21444]	55.3	53.89	59.03	3.02	2.91	2.68
ENSG00000117143	4.58112262769	2.1957011815	2.6401935128699985e-273	7.498853628139996e-271	yes	up	20.6933333333	87.87	UAP1	UDP-N-acetylglucosamine pyrophosphorylase 1 [Source:HGNC Symbol;Acc:HGNC:12457]	20.79	22.05	19.24	83.08	92.48	88.05
ENSG00000187244	0.14021946750800002	-2.8342414336400004	1.7464731545799992e-272	4.895180413019997e-270	yes	down	56.96	7.45	BCAM	basal cell adhesion molecule (Lutheran blood group) [Source:HGNC Symbol;Acc:HGNC:6722]	59.42	54.69	56.77	8.23	7.32	6.8
ENSG00000166741	0.290160464927	-1.7850771328200001	8.500804965239995e-269	2.351742173629999e-266	yes	down	400.65	100.29	NNMT	nicotinamide N-methyltransferase [Source:HGNC Symbol;Acc:HGNC:7861]	412.79	399.66	389.5	98.07	103.27	99.53
ENSG00000148498	0.331502631274	-1.59290777324	9.912454963259995e-268	2.707116867019999e-265	yes	down	77.88	26.13	PARD3	par-3 family cell polarity regulator [Source:HGNC Symbol;Acc:HGNC:16051]	73.6	80.78	79.26	26.33	27.1	24.96
ENSG00000142871	3.72933302795	1.8989176349599999	1.4517881347599993e-265	3.9146823856399976e-263	yes	up	43.15	141.32	CCN1	cellular communication network factor 1 [Source:HGNC Symbol;Acc:HGNC:2654]	43.75	40.33	45.37	144.4	136.55	143.01
ENSG00000127824	3.05133525035	1.6094406976	1.5504359257699992e-263	4.128423261349998e-261	yes	up	175.996666667	457.74666666699994	TUBA4A	tubulin alpha 4a [Source:HGNC Symbol;Acc:HGNC:12407]	174.36	164.18	189.45	464.93	470.59	437.72
ENSG00000137267	4.6144698031499995	2.20616489352	2.758427909439999e-260	7.254324855159997e-258	yes	up	35.5666666667	146.46333333299998	TUBB2A	tubulin beta 2A class IIa [Source:HGNC Symbol;Acc:HGNC:12412]	37.52	34.78	34.4	140.26	150.42	148.71
ENSG00000163513	0.332021049357	-1.59065338693	4.8320494083699965e-260	1.2552721523999993e-257	yes	down	122.166666667	36.196666666700004	TGFBR2	transforming growth factor beta receptor 2 [Source:HGNC Symbol;Acc:HGNC:11773]	122.1	125.37	119.03	37.68	34.46	36.45
ENSG00000141753	0.326001362255	-1.6170501018599999	5.368609312429997e-258	1.3778568141399993e-255	yes	down	701.376666667	203.376666667	IGFBP4	insulin like growth factor binding protein 4 [Source:HGNC Symbol;Acc:HGNC:5473]	730.98	683.72	689.43	203.87	212.24	194.02
ENSG00000131389	0.370210353573	-1.43358285165	1.4771376706999992e-257	3.7459507929999983e-255	yes	down	146.11333333299999	80.60666666670001	SLC6A6	solute carrier family 6 member 6 [Source:HGNC Symbol;Acc:HGNC:11052]	143.85	146.26	148.23	76.67	81.59	83.56
ENSG00000107249	0.195148652689	-2.35735459247	4.190059820129998e-249	1.0500782857499995e-246	yes	down	19.116666666700002	4.80333333333	GLIS3	GLIS family zinc finger 3 [Source:HGNC Symbol;Acc:HGNC:28510]	18.41	18.48	20.46	5.11	5.11	4.19
ENSG00000137309	2.9444590289700003	1.5580025991100002	1.4467744186399994e-247	3.583626589049998e-245	yes	up	326.136666667	800.18	HMGA1	high mobility group AT-hook 1 [Source:HGNC Symbol;Acc:HGNC:5010]	323.78	316.17	338.46	774.52	834.04	791.98
ENSG00000170515	2.53041952781	1.33937659461	2.074568329289999e-247	5.079592477059997e-245	yes	up	245.16	521.8	PA2G4	proliferation-associated 2G4 [Source:HGNC Symbol;Acc:HGNC:8550]	250.79	236.3	248.39	535.71	524.49	505.2
ENSG00000132470	0.285515778825	-1.80835761759	9.535996994639994e-247	2.3083614543199993e-244	yes	down	120.61333333299999	31.113333333299998	ITGB4	integrin subunit beta 4 [Source:HGNC Symbol;Acc:HGNC:6158]	121.29	119.56	120.99	33.67	31.69	27.98
ENSG00000144959	4.04775136206	2.0171206735	1.7824709324699995e-241	4.266314135219997e-239	yes	up	11.406666666700001	41.2233333333	NCEH1	neutral cholesterol ester hydrolase 1 [Source:HGNC Symbol;Acc:HGNC:29260]	11.45	11.23	11.54	42.15	39.03	42.49
ENSG00000150760	0.292958938785	-1.7712296246500001	2.690825219449999e-240	6.368884313849997e-238	yes	down	35.3866666667	11.3	DOCK1	dedicator of cytokinesis 1 [Source:HGNC Symbol;Acc:HGNC:2987]	34.07	36.92	35.17	11.82	10.81	11.27
ENSG00000111725	3.9795123234500003	1.9925916439200002	2.422832899959999e-239	5.671558948899995e-237	yes	up	20.46	73.04	PRKAB1	protein kinase AMP-activated non-catalytic subunit beta 1 [Source:HGNC Symbol;Acc:HGNC:9378]	19.86	20.02	21.5	73.93	76.12	69.07
ENSG00000175793	3.13797466016	1.64983370227	6.265388425469997e-239	1.4507098286899991e-236	yes	up	303.483333333	843.1966666669999	SFN	stratifin [Source:HGNC Symbol;Acc:HGNC:10773]	313.49	284.65	312.31	839.56	842.44	847.59
ENSG00000178381	7.395761289839999	2.88669866018	7.3536426524199955e-239	1.6843795245399992e-236	yes	up	19.2633333333	141.296666667	ZFAND2A	zinc finger AN1-type containing 2A [Source:HGNC Symbol;Acc:HGNC:28073]	18.8	19.14	19.85	132.95	155.52	135.42
ENSG00000261115	0.153747412577	-2.7013659634200002	8.044794091229994e-238	1.823087273739999e-235	yes	down	11.0533333333	2.01	TMEM178B	transmembrane protein 178B [Source:HGNC Symbol;Acc:HGNC:44112]	10.63	11.27	11.26	1.96	2.26	1.81
ENSG00000156030	0.284486563466	-1.81356758042	1.2626977299899993e-235	2.8313670572999986e-233	yes	down	32.97	8.75666666667	MIDEAS	mitotic deacetylase associated SANT domain protein [Source:HGNC Symbol;Acc:HGNC:19853]	31.58	34.82	32.51	8.46	8.36	9.45
ENSG00000113719	0.34622422165	-1.5302214365200002	6.281351550129997e-233	1.3938057366799995e-230	yes	down	251.296666667	83.0266666667	ERGIC1	endoplasmic reticulum-golgi intermediate compartment 1 [Source:HGNC Symbol;Acc:HGNC:29205]	247.96	246.08	259.85	88.78	80.48	79.82
ENSG00000160818	4.68062602962	2.22670150191	9.245169722659998e-233	2.0303155199199992e-230	yes	up	27.78	101.63	GPATCH4	G-patch domain containing 4 [Source:HGNC Symbol;Acc:HGNC:25982]	26.17	31.74	25.43	97.1	111.62	96.17
ENSG00000153944	0.13422878554	-2.89723400232	1.770952315729999e-230	3.849472064259998e-228	yes	down	20.2433333333	8.26666666667	MSI2	musashi RNA binding protein 2 [Source:HGNC Symbol;Acc:HGNC:18585]	21.58	22.23	16.92	7.17	10.09	7.54
ENSG00000141401	0.19278108392299997	-2.37496459659	1.0715270164999995e-228	2.305623081359999e-226	yes	down	101.71666666700001	17.0333333333	IMPA2	inositol monophosphatase 2 [Source:HGNC Symbol;Acc:HGNC:6051]	102.62	100.11	102.42	18.08	16.28	16.74
ENSG00000101361	2.9848714153700002	1.5776687832799998	1.2917599525499994e-228	2.7517070509299985e-226	yes	up	86.2866666667	230.336666667	NOP56	NOP56 ribonucleoprotein [Source:HGNC Symbol;Acc:HGNC:15911]	90.08	84.16	84.62	225.76	238.33	226.92
ENSG00000106976	0.24353333526700002	-2.03780883045	1.0877554090199996e-226	2.294194626039999e-224	yes	down	67.2333333333	14.8733333333	DNM1	dynamin 1 [Source:HGNC Symbol;Acc:HGNC:2972]	65.6	64.35	71.75	16.48	14.77	13.37
ENSG00000108175	0.276607634238	-1.8540871201599998	6.125638092609998e-224	1.2792974769499994e-221	yes	down	27.5	6.73	ZMIZ1	zinc finger MIZ-type containing 1 [Source:HGNC Symbol;Acc:HGNC:16493]	27.51	26.77	28.22	7.27	6.41	6.51
ENSG00000087245	0.348144803082	-1.5222406071	1.1119671169399993e-223	2.299720730599999e-221	yes	down	99.8866666667	29.02	MMP2	matrix metallopeptidase 2 [Source:HGNC Symbol;Acc:HGNC:7166]	96.85	100.11	102.7	29.96	29.25	27.85
ENSG00000167693	0.26275873934	-1.92818934595	2.169878824419999e-223	4.444496030549998e-221	yes	down	97.1166666667	23.12	NXN	nucleoredoxin [Source:HGNC Symbol;Acc:HGNC:18008]	99.44	92.05	99.86	24.49	22.85	22.02
ENSG00000063046	0.464376631731	-1.1066327198700001	2.696083829529999e-221	5.4697121653899976e-219	yes	down	466.15333333300003	193.456666667	EIF4B	eukaryotic translation initiation factor 4B [Source:HGNC Symbol;Acc:HGNC:3285]	450.01	483.93	464.52	194.62	203.27	182.48
ENSG00000052749	3.1248999885699997	1.64381001752	4.467888371569999e-221	8.978769631239996e-219	yes	up	23.81	65.2766666667	RRP12	ribosomal RNA processing 12 homolog [Source:HGNC Symbol;Acc:HGNC:29100]	23.74	24.38	23.31	64.9	66.75	64.18
ENSG00000173821	0.318053099581	-1.65266044854	7.980318926709996e-221	1.5887547081899992e-218	yes	down	91.6333333333	31.02	RNF213	ring finger protein 213 [Source:HGNC Symbol;Acc:HGNC:14539]	87.78	93.36	93.76	34.28	29.85	28.93
ENSG00000205213	0.107499478326	-3.21759843618	7.787683551719994e-220	1.5360484723999995e-217	yes	down	14.7866666667	1.39	LGR4	leucine rich repeat containing G protein-coupled receptor 4 [Source:HGNC Symbol;Acc:HGNC:13299]	14.04	15.84	14.48	1.4	1.46	1.31
ENSG00000138162	0.28474383993200003	-1.8122634634700001	1.0875879768099993e-219	2.125486154309999e-217	yes	down	82.17	21.54	TACC2	transforming acidic coiled-coil containing protein 2 [Source:HGNC Symbol;Acc:HGNC:11523]	83.04	79.78	83.69	21.8	22.04	20.78
ENSG00000119630	8.88224801678	3.15092485588	2.0632701697899993e-219	3.995616468819998e-217	yes	up	5.22	41.1733333333	PGF	placental growth factor [Source:HGNC Symbol;Acc:HGNC:8893]	5.5	5.22	4.94	39.96	43.13	40.43
ENSG00000175592	4.9820184452900005	2.3167303629799996	3.003662854789999e-218	5.7643266786199973e-216	yes	up	45.6066666667	177.216666667	FOSL1	FOS like 1, AP-1 transcription factor subunit [Source:HGNC Symbol;Acc:HGNC:13718]	47.45	39.94	49.43	175.55	185.72	170.38
ENSG00000177119	0.336789369101	-1.5700814950400002	8.710272223739996e-218	1.6566626688399993e-215	yes	down	54.74	16.723333333299998	ANO6	anoctamin 6 [Source:HGNC Symbol;Acc:HGNC:25240]	53.4	57.62	53.2	17.36	16.93	15.88
ENSG00000166197	2.33361575433	1.22256703107	9.867027199479997e-216	1.860065605339999e-213	yes	up	82.1766666667	169.796666667	NOLC1	nucleolar and coiled-body phosphoprotein 1 [Source:HGNC Symbol;Acc:HGNC:15608]	80.66	83.36	82.51	170.33	174.02	165.04
ENSG00000113070	13.8536772872	3.79219706754	8.993338591169996e-214	1.6804920935899993e-211	yes	up	2.41333333333	30.1433333333	HBEGF	heparin binding EGF like growth factor [Source:HGNC Symbol;Acc:HGNC:3059]	2.55	2.02	2.67	29.58	33.77	27.08
ENSG00000150991	2.25710194357	1.17447158032	1.461241229679999e-212	2.7067270151799984e-210	yes	up	1129.75	2277.49333333	UBC	ubiquitin C [Source:HGNC Symbol;Acc:HGNC:12468]	1155.37	1107.9	1125.98	2285.71	2283.55	2263.22
ENSG00000100154	0.06290671188830001	-3.99064223481	8.298773670099995e-212	1.5239696268999996e-209	yes	down	5.58	0.9466666666670001	TTC28	tetratricopeptide repeat domain 28 [Source:HGNC Symbol;Acc:HGNC:29179]	5.95	5.31	5.48	1.74	0.9	0.2
ENSG00000196782	0.091415147021	-3.4514229575199997	5.2413873553599976e-211	9.542908841359995e-209	yes	down	8.91333333333	0.8	MAML3	mastermind like transcriptional coactivator 3 [Source:HGNC Symbol;Acc:HGNC:16272]	8.52	9.05	9.17	0.82	0.92	0.66
ENSG00000115594	0.256617852016	-1.9623065576700003	3.075078913479999e-210	5.551299238549998e-208	yes	down	31.436666666700003	7.05333333333	IL1R1	interleukin 1 receptor type 1 [Source:HGNC Symbol;Acc:HGNC:5993]	30.46	32.16	31.69	6.94	7.45	6.77
ENSG00000120694	2.80966121162	1.4903961810600002	5.108106256349998e-210	9.143939451489995e-208	yes	up	55.6733333333	143.016666667	HSPH1	heat shock protein family H (Hsp110) member 1 [Source:HGNC Symbol;Acc:HGNC:16969]	52.3	60.03	54.69	136.58	159.08	133.39
ENSG00000131558	0.193458755867	-2.36990206882	6.920131033939997e-210	1.2284385940399995e-207	yes	down	23.6466666667	3.81	EXOC4	exocyst complex component 4 [Source:HGNC Symbol;Acc:HGNC:30389]	22.0	23.49	25.45	3.79	4.19	3.45
ENSG00000135048	0.406401579161	-1.29902208687	1.860690710989999e-209	3.275738307889998e-207	yes	down	134.57	52.8333333333	CEMIP2	cell migration inducing hyaluronidase 2 [Source:HGNC Symbol;Acc:HGNC:11869]	130.2	136.33	137.18	56.29	51.8	50.41
ENSG00000166206	0.306549539292	-1.7058078584399998	1.970097151849999e-209	3.4399188138199984e-207	yes	down	59.1033333333	16.5666666667	GABRB3	gamma-aminobutyric acid type A receptor subunit beta3 [Source:HGNC Symbol;Acc:HGNC:4083]	56.41	61.1	59.8	16.06	17.56	16.08
ENSG00000160886	7.2017825237	2.84835403431	4.621159986379997e-209	8.003247969909997e-207	yes	up	8.05333333333	63.2266666667	LY6K	lymphocyte antigen 6 family member K [Source:HGNC Symbol;Acc:HGNC:24225]	6.06	10.44	7.66	62.35	66.82	60.51
ENSG00000196136	0.0208769470677	-5.58194543439	3.792516791169998e-207	6.515176829479998e-205	yes	down	43.36	0.7933333333329999	SERPINA3	serpin family A member 3 [Source:HGNC Symbol;Acc:HGNC:16]	42.76	41.81	45.51	0.76	0.85	0.77
ENSG00000069812	6.3874792211199996	2.67524669288	1.7736414795199996e-204	3.022568863739999e-202	yes	up	6.80333333333	25.4233333333	HES2	hes family bHLH transcription factor 2 [Source:HGNC Symbol;Acc:HGNC:16005]	7.28	6.04	7.09	25.45	25.66	25.16
ENSG00000137285	4.23089481464	2.0809628189300002	1.4159669204299995e-203	2.393883122149999e-201	yes	up	17.87	71.08	TUBB2B	tubulin beta 2B class IIb [Source:HGNC Symbol;Acc:HGNC:30829]	17.8	18.16	17.65	72.95	71.75	68.54
ENSG00000125257	0.270252102073	-1.88762225532	2.677574248589999e-202	4.456734813959998e-200	yes	down	29.4066666667	7.043333333330001	ABCC4	ATP binding cassette subfamily C member 4 [Source:HGNC Symbol;Acc:HGNC:55]	29.04	30.64	28.54	7.23	7.23	6.67
ENSG00000121691	0.308095239929	-1.69855170197	2.6779741629299987e-202	4.456734813959998e-200	yes	down	145.41	39.97	CAT	catalase [Source:HGNC Symbol;Acc:HGNC:1516]	137.75	151.66	146.82	43.05	37.07	39.79
ENSG00000167632	0.057963604211400004	-4.1087088844599995	1.2802786754999997e-201	2.114147003529999e-199	yes	down	11.926666666700001	0.6733333333329999	TRAPPC9	trafficking protein particle complex 9 [Source:HGNC Symbol;Acc:HGNC:30832]	10.5	13.14	12.14	0.44	0.47	1.11
ENSG00000106714	0.148911965557	-2.74746841111	1.4629336046099992e-201	2.3971855111799984e-199	yes	down	13.8633333333	2.12333333333	CNTNAP3	contactin associated protein family member 3 [Source:HGNC Symbol;Acc:HGNC:13834]	13.69	15.26	12.64	2.21	1.57	2.59
ENSG00000109814	0.427089294216	-1.22739036028	5.355361591099998e-201	8.708390275849997e-199	yes	down	176.263333333	67.9466666667	UGDH	UDP-glucose 6-dehydrogenase [Source:HGNC Symbol;Acc:HGNC:12525]	169.73	184.52	174.54	68.47	69.82	65.55
ENSG00000140941	2.5398146257599996	1.34472320241	4.058897324619998e-200	6.550199303719996e-198	yes	up	66.1866666667	150.306666667	MAP1LC3B	microtubule associated protein 1 light chain 3 beta [Source:HGNC Symbol;Acc:HGNC:13352]	66.6	66.98	64.98	151.45	152.03	147.44
ENSG00000171848	2.34659157295	1.23056676093	3.3130639180899986e-199	5.3063825250499975e-197	yes	up	145.86	277.72	RRM2	ribonucleotide reductase regulatory subunit M2 [Source:HGNC Symbol;Acc:HGNC:10452]	145.82	140.21	151.55	275.7	289.26	268.2
ENSG00000196154	0.313882641208	-1.67170284977	2.0319393075799992e-197	3.2301769499999986e-195	yes	down	1107.25	297.34	S100A4	S100 calcium binding protein A4 [Source:HGNC Symbol;Acc:HGNC:10494]	1130.48	1037.35	1153.92	306.38	288.59	297.05
ENSG00000085117	4.30070786255	2.10457413557	1.0529308766399996e-196	1.661446928459999e-194	yes	up	28.136666666700002	98.9033333333	CD82	CD82 molecule [Source:HGNC Symbol;Acc:HGNC:6210]	30.55	28.48	25.38	104.47	99.83	92.41
ENSG00000110104	3.35769982073	1.74747325871	2.3567718610099995e-195	3.6914672193599986e-193	yes	up	33.78	100.84666666700001	CCDC86	coiled-coil domain containing 86 [Source:HGNC Symbol;Acc:HGNC:28359]	31.93	33.31	36.1	101.64	102.37	98.53
ENSG00000110047	2.6887652713700003	1.42694381374	6.856006832269998e-195	1.0660339966499998e-192	yes	up	79.0966666667	218.22	EHD1	EH domain containing 1 [Source:HGNC Symbol;Acc:HGNC:3242]	78.69	78.38	80.22	218.35	218.41	217.9
ENSG00000167721	2.59314470783	1.3747027165799999	1.2437660099999994e-194	1.9199060539899993e-192	yes	up	30.2633333333	68.2	TSR1	TSR1 ribosome maturation factor [Source:HGNC Symbol;Acc:HGNC:25542]	29.32	32.28	29.19	67.78	69.08	67.74
ENSG00000064042	0.278784192268	-1.84277933563	6.528351091049997e-194	1.0004815463399995e-191	yes	down	36.373333333299996	9.02666666667	LIMCH1	LIM and calponin homology domains 1 [Source:HGNC Symbol;Acc:HGNC:29191]	35.61	37.89	35.62	9.39	8.99	8.7
ENSG00000187720	0.31354091733399997	-1.67327436675	6.659595920939998e-194	1.0133050879099994e-191	yes	down	23.38	5.85	THSD4	thrombospondin type 1 domain containing 4 [Source:HGNC Symbol;Acc:HGNC:25835]	21.8	25.35	22.99	5.89	5.89	5.77
ENSG00000167680	0.321088732824	-1.6389560538799999	9.943017243439996e-192	1.5021713001399995e-189	yes	down	95.0566666667	23.75	SEMA6B	semaphorin 6B [Source:HGNC Symbol;Acc:HGNC:10739]	97.25	91.56	96.36	24.15	24.28	22.82
ENSG00000171914	0.0396379042633	-4.65697550346	4.087348112269998e-190	6.131597851239998e-188	yes	down	5.546666666669999	0.7	TLN2	talin 2 [Source:HGNC Symbol;Acc:HGNC:15447]	5.13	5.14	6.37	0.13	1.72	0.25
ENSG00000004478	2.9100870753099994	1.5410623219400001	6.389006938769997e-190	9.517386420259997e-188	yes	up	45.1	119.146666667	FKBP4	FKBP prolyl isomerase 4 [Source:HGNC Symbol;Acc:HGNC:3720]	46.9	42.5	45.9	115.77	129.61	112.06
ENSG00000160223	6.77851232228	2.76096868033	3.4568607313999986e-189	5.113753284739998e-187	yes	up	1.72333333333	10.836666666700001	ICOSLG	inducible T cell costimulator ligand [Source:HGNC Symbol;Acc:HGNC:17087]	1.86	1.63	1.68	11.29	10.84	10.38
ENSG00000176974	0.273936388383	-1.8680871755000001	9.834381624339996e-189	1.4447723955999993e-186	yes	down	70.9533333333	17.21	SHMT1	serine hydroxymethyltransferase 1 [Source:HGNC Symbol;Acc:HGNC:10850]	72.19	68.68	71.99	17.86	18.15	15.62
ENSG00000182054	0.35320237118299996	-1.50143306651	1.7259363325999992e-186	2.5182120381599987e-184	yes	down	197.25666666700002	62.6	IDH2	isocitrate dehydrogenase (NADP(+)) 2 [Source:HGNC Symbol;Acc:HGNC:5383]	203.05	195.17	193.55	65.11	64.81	57.88
ENSG00000135069	2.29912056117	1.20108212001	9.203592861169996e-186	1.3337070416899995e-183	yes	up	89.5233333333	182.443333333	PSAT1	phosphoserine aminotransferase 1 [Source:HGNC Symbol;Acc:HGNC:19129]	85.96	92.01	90.6	183.0	185.02	179.31
ENSG00000177595	2.91031535877	1.5411754905500001	4.7011605328899985e-185	6.7664947075499975e-183	yes	up	33.8466666667	91.2633333333	PIDD1	p53-induced death domain protein 1 [Source:HGNC Symbol;Acc:HGNC:16491]	33.35	36.01	32.18	101.03	83.59	89.17
ENSG00000162734	2.84885332333	1.51038134467	2.452728794209999e-183	3.506579112369998e-181	yes	up	113.62	258.45	PEA15	proliferation and apoptosis adaptor protein 15 [Source:HGNC Symbol;Acc:HGNC:8822]	105.42	113.82	121.62	250.63	278.74	245.98
ENSG00000177606	3.1351760896900003	1.6485464754299999	9.365652682179996e-182	1.3300475562399995e-179	yes	up	35.4766666667	99.96	JUN	Jun proto-oncogene, AP-1 transcription factor subunit [Source:HGNC Symbol;Acc:HGNC:6204]	36.29	35.01	35.13	99.33	108.01	92.54
ENSG00000179242	0.107683200039	-3.2151349063800003	1.4552131056999996e-181	2.0529105680499993e-179	yes	down	12.4566666667	5.89	CDH4	cadherin 4 [Source:HGNC Symbol;Acc:HGNC:1763]	13.17	12.12	12.08	7.71	5.52	4.44
ENSG00000162413	2.83312050944	1.50239196941	1.4727030832499992e-181	2.0639158604899994e-179	yes	up	18.9833333333	46.0166666667	KLHL21	kelch like family member 21 [Source:HGNC Symbol;Acc:HGNC:29041]	19.55	20.53	16.87	45.91	47.5	44.64
ENSG00000072310	0.394914257849	-1.34038863958	4.552148951679998e-181	6.337900455469997e-179	yes	down	154.716666667	51.83	SREBF1	sterol regulatory element binding transcription factor 1 [Source:HGNC Symbol;Acc:HGNC:11289]	149.17	154.22	160.76	52.99	51.82	50.68
ENSG00000126803	0.30352628403	-1.720106642	9.938847161159995e-181	1.37478780667e-178	yes	down	99.2266666667	26.7333333333	HSPA2	heat shock protein family A (Hsp70) member 2 [Source:HGNC Symbol;Acc:HGNC:5235]	98.57	95.04	104.07	28.33	26.51	25.36
ENSG00000151276	0.0537108504074	-4.218642625809999	2.04978420069e-180	2.817064712459999e-178	yes	down	7.62	0.493333333333	MAGI1	membrane associated guanylate kinase, WW and PDZ domain containing 1 [Source:HGNC Symbol;Acc:HGNC:946]	8.95	6.94	6.97	0.26	0.74	0.48
ENSG00000173599	0.184794326928	-2.4360076273	1.0156260933599997e-178	1.3868504513299997e-176	yes	down	31.1466666667	6.7	PC	pyruvate carboxylase [Source:HGNC Symbol;Acc:HGNC:8636]	31.34	29.33	32.77	8.03	7.5	4.57
ENSG00000107984	3.4652342023800005	1.7929528620900002	1.0221628571899996e-178	1.3868861900599994e-176	yes	up	30.2633333333	93.9766666667	DKK1	dickkopf WNT signaling pathway inhibitor 1 [Source:HGNC Symbol;Acc:HGNC:2891]	28.43	30.97	31.39	94.38	92.52	95.03
ENSG00000080824	3.0299617491000004	1.59929958091	9.854272212279995e-177	1.3285804219399997e-174	yes	up	420.69333333300006	1129.96666667	HSP90AA1	heat shock protein 90 alpha family class A member 1 [Source:HGNC Symbol;Acc:HGNC:5253]	394.75	483.47	383.86	1111.54	1160.77	1117.59
ENSG00000112414	0.35869680735299997	-1.47916319051	1.1238775168199998e-176	1.5057131360599993e-174	yes	down	40.45	12.83	ADGRG6	adhesion G protein-coupled receptor G6 [Source:HGNC Symbol;Acc:HGNC:13841]	38.15	43.15	40.05	14.32	12.08	12.09
ENSG00000049239	0.293844364932	-1.7668758629299999	2.1712668789199993e-176	2.8907704409199992e-174	yes	down	16.8566666667	4.41666666667	H6PD	hexose-6-phosphate dehydrogenase/glucose 1-dehydrogenase [Source:HGNC Symbol;Acc:HGNC:4795]	17.75	16.96	15.86	4.42	4.51	4.32
ENSG00000197019	3.8168877984500003	1.93239677759	2.9516296421199997e-176	3.905317679289999e-174	yes	up	20.3366666667	69.0666666667	SERTAD1	SERTA domain containing 1 [Source:HGNC Symbol;Acc:HGNC:17932]	21.86	20.07	19.08	68.24	69.97	68.99
ENSG00000196878	2.86930796561	1.5207028222799999	7.216978068009999e-176	9.489880666959996e-174	yes	up	37.0466666667	101.92333333299999	LAMB3	laminin subunit beta 3 [Source:HGNC Symbol;Acc:HGNC:6490]	40.68	32.58	37.88	100.79	104.16	100.82
ENSG00000225648	4.46368634292	2.1582356545400003	1.6068754449699994e-174	2.099979185809999e-172	yes	up	28.436666666700003	110.243333333	SBDSP1	SBDS pseudogene 1 [Source:HGNC Symbol;Acc:HGNC:21646]	29.16	27.83	28.32	99.6	118.93	112.2
ENSG00000198589	0.186866675888	-2.41991878005	1.777470408839999e-173	2.3087606493399995e-171	yes	down	13.7666666667	2.59666666667	LRBA	LPS responsive beige-like anchor protein [Source:HGNC Symbol;Acc:HGNC:1742]	12.72	14.55	14.03	2.6	2.64	2.55
ENSG00000107937	2.67594588162	1.4200489391799997	1.0543529050399995e-170	1.3612015504899993e-168	yes	up	38.4666666667	90.52	GTPBP4	GTP binding protein 4 [Source:HGNC Symbol;Acc:HGNC:21535]	38.81	36.18	40.41	88.97	89.06	93.53
ENSG00000184226	0.220027027686	-2.18424734244	2.1277705500899994e-170	2.730467967349999e-168	yes	down	13.6233333333	2.66333333333	PCDH9	protocadherin 9 [Source:HGNC Symbol;Acc:HGNC:8661]	12.75	15.08	13.04	2.67	2.52	2.8
ENSG00000115129	2.31553387596	1.21134486364	2.496440742789999e-170	3.184382078029999e-168	yes	up	269.57	566.653333333	TP53I3	tumor protein p53 inducible protein 3 [Source:HGNC Symbol;Acc:HGNC:19373]	280.16	267.22	261.33	576.63	562.43	560.9
ENSG00000179403	0.33475261653099997	-1.5788327627399998	3.9918971514299985e-170	5.061630542839999e-168	yes	down	72.6833333333	20.28	VWA1	von Willebrand factor A domain containing 1 [Source:HGNC Symbol;Acc:HGNC:30910]	77.22	73.5	67.33	20.09	20.15	20.6
ENSG00000111912	0.288659437488	-1.79255970102	1.4092472955499994e-169	1.7763186917099994e-167	yes	down	55.2133333333	22.9033333333	NCOA7	nuclear receptor coactivator 7 [Source:HGNC Symbol;Acc:HGNC:21081]	49.43	63.19	53.02	25.56	20.43	22.72
ENSG00000087074	4.40634988514	2.1395840564400004	2.5642635627999995e-169	3.2131730832199986e-167	yes	up	21.8033333333	85.78333333329999	PPP1R15A	protein phosphatase 1 regulatory subunit 15A [Source:HGNC Symbol;Acc:HGNC:14375]	22.51	21.17	21.73	82.19	97.9	77.26
ENSG00000082805	0.231979002273	-2.10793387009	4.8024954089699986e-169	5.9826173802299975e-167	yes	down	12.11	2.53333333333	ERC1	ELKS/RAB6-interacting/CAST family member 1 [Source:HGNC Symbol;Acc:HGNC:17072]	10.43	14.73	11.17	2.42	2.57	2.61
ENSG00000130706	2.27696385967	1.1871113929700001	7.063413445589998e-169	8.747955419649998e-167	yes	up	383.25333333300006	810.046666667	ADRM1	adhesion regulating molecule 1 [Source:HGNC Symbol;Acc:HGNC:15759]	393.34	370.88	385.54	819.64	808.66	801.84
ENSG00000067141	0.285927783016	-1.8062772843900001	1.2902565748099997e-168	1.5887309570299994e-166	yes	down	25.1433333333	6.63333333333	NEO1	neogenin 1 [Source:HGNC Symbol;Acc:HGNC:7754]	24.2	25.39	25.84	6.13	6.84	6.93
ENSG00000166140	0.291304411055	-1.7794005473400003	1.6105271057299992e-168	1.9716924371499994e-166	yes	down	100.87	24.1666666667	ZFYVE19	zinc finger FYVE-type containing 19 [Source:HGNC Symbol;Acc:HGNC:20758]	97.48	104.43	100.7	22.78	26.0	23.72
ENSG00000257923	0.284375121693	-1.8141328373099999	3.4634994269199987e-168	4.2159694166999985e-166	yes	down	49.1333333333	16.46	CUX1	cut like homeobox 1 [Source:HGNC Symbol;Acc:HGNC:2557]	50.29	44.83	52.28	15.85	17.32	16.21
ENSG00000090530	0.332283559033	-1.5895131828	8.625827039469998e-168	1.0440191340599997e-165	yes	down	58.4866666667	19.4166666667	P3H2	prolyl 3-hydroxylase 2 [Source:HGNC Symbol;Acc:HGNC:19317]	59.24	57.86	58.36	21.51	20.11	16.63
ENSG00000167553	2.53961210325	1.34460815863	1.4513728583999998e-167	1.7467313350099997e-165	yes	up	788.733333333	1697.51333333	TUBA1C	tubulin alpha 1c [Source:HGNC Symbol;Acc:HGNC:20768]	818.17	755.39	792.64	1722.04	1705.62	1664.88
ENSG00000170776	0.32757601231	-1.6100983795100001	3.842543068179998e-167	4.598531035869999e-165	yes	down	30.58	9.236666666669999	AKAP13	A-kinase anchoring protein 13 [Source:HGNC Symbol;Acc:HGNC:371]	29.74	31.52	30.48	10.72	8.69	8.3
ENSG00000256802	0.20586416632100002	-2.28023536531	6.583016378049999e-167	7.834157256149998e-165	yes	down	29.7433333333	5.693333333330001		novel transcript, antisense to TJP1	29.12	30.65	29.46	5.79	5.16	6.13
ENSG00000144791	0.371757899096	-1.42756469796	1.5767801938699996e-166	1.8660317605399997e-164	yes	down	38.5933333333	12.683333333299998	LIMD1	LIM domains containing 1 [Source:HGNC Symbol;Acc:HGNC:6612]	40.41	38.95	36.42	13.62	12.48	11.95
ENSG00000091436	0.393314374284	-1.3462451821099999	1.7145364453999993e-166	2.0178483624199992e-164	yes	down	41.7733333333	18.5833333333	MAP3K20	mitogen-activated protein kinase kinase kinase 20 [Source:HGNC Symbol;Acc:HGNC:17797]	41.27	43.32	40.73	17.95	19.16	18.64
ENSG00000134013	0.39125712686999997	-1.35381106347	2.5911549906399994e-166	3.0327903082799993e-164	yes	down	172.45	60.4666666667	LOXL2	lysyl oxidase like 2 [Source:HGNC Symbol;Acc:HGNC:6666]	174.56	167.45	175.34	65.35	60.68	55.37
ENSG00000197555	0.17300326414500003	-2.5311288366699998	4.0565668933999986e-166	4.722021200179998e-164	yes	down	14.823333333299999	2.33666666667	SIPA1L1	signal induced proliferation associated 1 like 1 [Source:HGNC Symbol;Acc:HGNC:20284]	13.56	15.73	15.18	2.43	2.1	2.48
ENSG00000141682	5.82823639636	2.54305939507	4.460280952939999e-166	5.163744829319998e-164	yes	up	10.06	54.2033333333	PMAIP1	phorbol-12-myristate-13-acetate-induced protein 1 [Source:HGNC Symbol;Acc:HGNC:9108]	10.11	11.49	8.58	52.31	58.5	51.8
ENSG00000184640	0.417369344963	-1.26060345389	9.828946519259997e-166	1.1317633446099995e-163	yes	down	250.366666667	93.0733333333	SEPTIN9	septin 9 [Source:HGNC Symbol;Acc:HGNC:7323]	251.59	238.47	261.04	95.9	94.52	88.8
ENSG00000130635	0.274430272362	-1.86548846113	6.237777942199997e-165	7.143932565849998e-163	yes	down	22.0166666667	6.97333333333	COL5A1	collagen type V alpha 1 chain [Source:HGNC Symbol;Acc:HGNC:2209]	22.24	22.12	21.69	7.37	7.19	6.36
ENSG00000075151	0.300502179371	-1.73455264087	4.081668387639999e-164	4.649609625319998e-162	yes	down	24.6766666667	7.033333333330001	EIF4G3	eukaryotic translation initiation factor 4 gamma 3 [Source:HGNC Symbol;Acc:HGNC:3298]	24.6	24.84	24.59	6.99	6.47	7.64
ENSG00000096384	2.22703610709	1.15512494883	8.949831425009997e-164	1.0140920692299996e-161	yes	up	762.463333333	1510.63666667	HSP90AB1	heat shock protein 90 alpha family class B member 1 [Source:HGNC Symbol;Acc:HGNC:5258]	749.9	735.83	801.66	1546.75	1526.05	1459.11
ENSG00000100558	5.0961138374	2.34939750499	6.215031343369997e-163	7.0048993479599976e-161	yes	up	16.6266666667	79.17	PLEK2	pleckstrin 2 [Source:HGNC Symbol;Acc:HGNC:19238]	16.66	14.84	18.38	75.77	81.83	79.91
ENSG00000204389	6.01906364367	2.5895390714200004	9.090636650949999e-163	1.0192039049399998e-160	yes	up	315.95666666700004	1693.24333333	HSPA1A	heat shock protein family A (Hsp70) member 1A [Source:HGNC Symbol;Acc:HGNC:5232]	313.41	298.61	335.85	1705.98	1849.24	1524.51
ENSG00000116649	3.1298718645	1.6461035950999998	1.2035126800899995e-162	1.3422631995399996e-160	yes	up	52.4266666667	145.66666666700002	SRM	spermidine synthase [Source:HGNC Symbol;Acc:HGNC:11296]	53.82	50.9	52.56	144.35	151.18	141.47
ENSG00000067798	4.6437793469	2.21529942296	3.4787075847199986e-161	3.8595535921699985e-159	yes	up	3.10666666667	19.84	NAV3	neuron navigator 3 [Source:HGNC Symbol;Acc:HGNC:15998]	2.62	3.82	2.88	21.32	22.05	16.15
ENSG00000165732	2.6316955464099996	1.39599259732	1.5590207303799996e-160	1.7207388392999996e-158	yes	up	47.33	110.79666666700001	DDX21	DExD-box helicase 21 [Source:HGNC Symbol;Acc:HGNC:2744]	46.13	52.28	43.58	109.2	111.81	111.38
ENSG00000130702	0.438515243208	-1.18930110189	2.0774178754199995e-160	2.281090493929999e-158	yes	down	266.983333333	122.76333333299999	LAMA5	laminin subunit alpha 5 [Source:HGNC Symbol;Acc:HGNC:6485]	271.75	256.78	272.42	130.98	124.76	112.55
ENSG00000031698	2.22246851701	1.1521629823100001	4.206774685319998e-160	4.595523812649999e-158	yes	up	114.23666666700001	224.57	SARS1	seryl-tRNA synthetase 1 [Source:HGNC Symbol;Acc:HGNC:10537]	113.2	113.27	116.24	226.94	229.19	217.58
ENSG00000124151	0.417766592914	-1.25923096429	4.8332583800699976e-160	5.252962755719999e-158	yes	down	40.7633333333	17.6266666667	NCOA3	nuclear receptor coactivator 3 [Source:HGNC Symbol;Acc:HGNC:7670]	40.3	41.55	40.44	19.02	17.9	15.96
ENSG00000153395	0.372662775548	-1.42405737621	2.691429646089999e-159	2.9102961584199995e-157	yes	down	88.6133333333	29.0933333333	LPCAT1	lysophosphatidylcholine acyltransferase 1 [Source:HGNC Symbol;Acc:HGNC:25718]	87.52	88.02	90.3	31.24	28.47	27.57
ENSG00000077264	0.148023304863	-2.7561037625200004	3.087105734779999e-159	3.321289210219999e-157	yes	down	7.97333333333	1.0566666666700002	PAK3	p21 (RAC1) activated kinase 3 [Source:HGNC Symbol;Acc:HGNC:8592]	7.83	8.71	7.38	1.13	1.02	1.02
ENSG00000204634	0.314720174595	-1.66785843181	5.990045565039998e-159	6.412057820419998e-157	yes	down	42.0666666667	12.6233333333	TBC1D8	TBC1 domain family member 8 [Source:HGNC Symbol;Acc:HGNC:17791]	40.34	40.92	44.94	13.23	12.54	12.1
ENSG00000196923	2.5765929395800002	1.36546463249	1.4436368035999996e-158	1.5376175595099997e-156	yes	up	101.59666666700001	237.80333333299998	PDLIM7	PDZ and LIM domain 7 [Source:HGNC Symbol;Acc:HGNC:22958]	104.36	97.3	103.13	237.42	248.59	227.4
ENSG00000188229	2.29128967151	1.1961598598799998	5.8578114950899975e-158	6.208114451159997e-156	yes	up	594.14	1207.31	TUBB4B	tubulin beta 4B class IVb [Source:HGNC Symbol;Acc:HGNC:20771]	606.21	568.85	607.36	1262.98	1183.29	1175.66
ENSG00000103145	0.229443505273	-2.1237891251099996	6.585161611629998e-157	6.944411517369997e-155	yes	down	204.11	40.3966666667	HCFC1R1	host cell factor C1 regulator 1 [Source:HGNC Symbol;Acc:HGNC:21198]	208.64	199.54	204.15	40.93	41.29	38.97
ENSG00000049323	0.0377812690014	-4.72618502984	9.930826835669995e-157	1.0421008534699996e-154	yes	down	8.103333333330001	0.273333333333	LTBP1	latent transforming growth factor beta binding protein 1 [Source:HGNC Symbol;Acc:HGNC:6714]	7.68	7.95	8.68	0.4	0.25	0.17
ENSG00000077942	0.35249980983499996	-1.50430561567	1.6341044886899995e-156	1.7063575400999996e-154	yes	down	213.106666667	69.71	FBLN1	fibulin 1 [Source:HGNC Symbol;Acc:HGNC:3600]	217.27	199.95	222.1	75.41	67.28	66.44
ENSG00000147408	0.146359415284	-2.7724125377499997	5.279431690659999e-156	5.485973359729999e-154	yes	down	16.206666666700002	1.6966666666699999	CSGALNACT1	chondroitin sulfate N-acetylgalactosaminyltransferase 1 [Source:HGNC Symbol;Acc:HGNC:24290]	14.12	16.92	17.58	1.72	1.57	1.8
ENSG00000167447	3.25429899287	1.70234680655	1.1844508200899996e-155	1.2248141441499998e-153	yes	up	13.0	37.3	SMG8	SMG8 nonsense mediated mRNA decay factor [Source:HGNC Symbol;Acc:HGNC:25551]	12.67	13.68	12.65	36.17	40.32	35.41
ENSG00000167964	0.0486116122193	-4.36255520742	4.238420104149999e-155	4.361682369979999e-153	yes	down	27.9966666667	1.2266666666700001	RAB26	RAB26, member RAS oncogene family [Source:HGNC Symbol;Acc:HGNC:14259]	30.13	27.24	26.62	1.14	1.2	1.34
ENSG00000053254	0.12060367537200001	-3.05165422115	7.698193739969997e-155	7.883986685039997e-153	yes	down	7.123333333330001	1.51666666667	FOXN3	forkhead box N3 [Source:HGNC Symbol;Acc:HGNC:1928]	7.12	7.18	7.07	1.28	1.79	1.48
ENSG00000126524	3.01584825877	1.5925638417899999	1.4252720841099995e-154	1.4526864083999996e-152	yes	up	46.1533333333	122.63666666700001	SBDS	SBDS ribosome maturation factor [Source:HGNC Symbol;Acc:HGNC:19440]	44.51	50.52	43.43	119.31	125.28	123.32
ENSG00000143369	21.529624582600004	4.42825125798	8.475519511809999e-154	8.597405554309999e-152	yes	up	1.0266666666700002	19.8933333333	ECM1	extracellular matrix protein 1 [Source:HGNC Symbol;Acc:HGNC:3153]	0.98	1.34	0.76	18.41	20.99	20.28
ENSG00000163683	0.222018583349	-2.1712476571200003	1.8407335432799994e-153	1.8583557317099996e-151	yes	down	21.453333333299998	5.89	SMIM14	small integral membrane protein 14 [Source:HGNC Symbol;Acc:HGNC:27321]	20.76	23.68	19.92	5.61	6.64	5.42
ENSG00000157985	0.234724058342	-2.09096237458	4.089138995159999e-153	4.108813154469998e-151	yes	down	15.593333333299999	8.076666666669999	AGAP1	ArfGAP with GTPase domain, ankyrin repeat and PH domain 1 [Source:HGNC Symbol;Acc:HGNC:16922]	15.22	16.07	15.49	8.84	7.75	7.64
ENSG00000127948	0.368272599996	-1.44115403221	7.839747758289998e-153	7.840483884839998e-151	yes	down	129.216666667	44.0733333333	POR	cytochrome p450 oxidoreductase [Source:HGNC Symbol;Acc:HGNC:9208]	131.56	124.7	131.39	43.04	44.84	44.34
ENSG00000169047	0.339807088755	-1.5572121458200001	7.924344543499997e-153	7.888055489049998e-151	yes	down	25.0033333333	8.54333333333	IRS1	insulin receptor substrate 1 [Source:HGNC Symbol;Acc:HGNC:6125]	25.11	25.71	24.19	8.71	8.49	8.43
ENSG00000011028	0.39597458446	-1.33652026067	1.0443226835399998e-152	1.0347052002299996e-150	yes	down	51.196666666700004	18.4633333333	MRC2	mannose receptor C type 2 [Source:HGNC Symbol;Acc:HGNC:16875]	51.52	50.63	51.44	18.38	19.7	17.31
ENSG00000142192	0.512485786169	-0.964416102966	1.8880094499899995e-152	1.8619619122099992e-150	yes	down	522.733333333	243.466666667	APP	amyloid beta precursor protein [Source:HGNC Symbol;Acc:HGNC:620]	526.66	520.19	521.35	251.06	242.84	236.5
ENSG00000065325	0.131392300819	-2.9280473542000003	1.0188594132399997e-151	1.0001724986499998e-149	yes	down	27.26	3.38666666667	GLP2R	glucagon like peptide 2 receptor [Source:HGNC Symbol;Acc:HGNC:4325]	27.75	24.67	29.36	4.46	2.66	3.04
ENSG00000143641	0.419792816163	-1.25225061662	1.4640923750799996e-151	1.4306465951399996e-149	yes	down	145.58333333299998	55.7566666667	GALNT2	polypeptide N-acetylgalactosaminyltransferase 2 [Source:HGNC Symbol;Acc:HGNC:4124]	147.54	141.86	147.35	57.94	56.77	52.56
ENSG00000285920	0.343750383116	-1.54056677345	1.7983936548199993e-151	1.7492868326499995e-149	yes	down	54.2533333333	16.7633333333		novel protein	54.42	58.66	49.68	17.12	17.26	15.91
ENSG00000130508	0.392699348547	-1.34850289018	2.6510722384699988e-151	2.566960946539999e-149	yes	down	78.3866666667	28.61	PXDN	peroxidasin [Source:HGNC Symbol;Acc:HGNC:14966]	82.36	75.91	76.89	29.54	29.46	26.83
ENSG00000187079	0.386052009099	-1.37313287378	3.891218876999999e-151	3.750712421619999e-149	yes	down	38.25	13.59	TEAD1	TEA domain transcription factor 1 [Source:HGNC Symbol;Acc:HGNC:11714]	37.07	39.67	38.01	14.77	13.23	12.77
ENSG00000150938	0.451637100686	-1.14676409067	9.505880215169997e-151	9.121363078539998e-149	yes	down	117.60666666700001	48.0733333333	CRIM1	cysteine rich transmembrane BMP regulator 1 [Source:HGNC Symbol;Acc:HGNC:2359]	117.55	122.77	112.5	49.61	48.3	46.31
ENSG00000136826	10.513247587	3.39413648768	3.1025103680799993e-150	2.9636625946599984e-148	yes	up	1.97	18.93	KLF4	Kruppel like factor 4 [Source:HGNC Symbol;Acc:HGNC:6348]	2.09	1.78	2.04	18.46	21.57	16.76
ENSG00000117395	2.6431000228	1.4022310219	4.5727610253299985e-150	4.348614078639998e-148	yes	up	77.34	180.15	EBNA1BP2	EBNA1 binding protein 2 [Source:HGNC Symbol;Acc:HGNC:15531]	77.04	75.7	79.28	182.85	185.65	171.95
ENSG00000130720	0.236749948447	-2.07856398335	5.623777577659998e-150	5.324342664859998e-148	yes	down	32.33	16.35	FIBCD1	fibrinogen C domain containing 1 [Source:HGNC Symbol;Acc:HGNC:25922]	36.33	30.22	30.44	16.03	14.41	18.61
ENSG00000133026	0.386631343786	-1.3709694948700002	1.1387455254799997e-149	1.0733432382199997e-147	yes	down	28.2533333333	10.48	MYH10	myosin heavy chain 10 [Source:HGNC Symbol;Acc:HGNC:7568]	26.86	28.97	28.93	9.05	11.61	10.78
ENSG00000068024	0.138569180501	-2.85132167495	1.7044987883999996e-149	1.5995256912099997e-147	yes	down	7.31	0.99	HDAC4	histone deacetylase 4 [Source:HGNC Symbol;Acc:HGNC:14063]	8.03	6.71	7.19	1.12	1.03	0.82
ENSG00000162337	0.352311651668	-1.5050759063799999	4.097213486179999e-149	3.828019372049999e-147	yes	down	64.5433333333	23.4133333333	LRP5	LDL receptor related protein 5 [Source:HGNC Symbol;Acc:HGNC:6697]	66.11	60.37	67.15	24.57	27.61	18.06
ENSG00000131791	2.91313459799	1.54257236106	6.714478797329998e-149	6.245931324919999e-147	yes	up	14.486666666700001	36.6833333333	PRKAB2	protein kinase AMP-activated non-catalytic subunit beta 2 [Source:HGNC Symbol;Acc:HGNC:9379]	14.34	15.6	13.52	38.15	34.59	37.31
ENSG00000132549	0.199274986193	-2.32716746629	7.781703259139998e-149	7.207210557659997e-147	yes	down	7.5366666666699995	1.94333333333	VPS13B	vacuolar protein sorting 13 homolog B [Source:HGNC Symbol;Acc:HGNC:2183]	6.85	8.58	7.18	2.12	1.81	1.9
ENSG00000177374	8.87388027373	3.14956508847	8.003416547619997e-149	7.380466636249998e-147	yes	up	1.27	11.6233333333	HIC1	HIC ZBTB transcriptional repressor 1 [Source:HGNC Symbol;Acc:HGNC:4909]	1.02	1.23	1.56	11.39	11.93	11.55
ENSG00000133943	0.287187788728	-1.7999336880599999	1.0582270455599999e-148	9.71653126061e-147	yes	down	63.2766666667	16.86	DGLUCY	D-glutamate cyclase [Source:HGNC Symbol;Acc:HGNC:20498]	64.1	62.41	63.32	17.61	15.61	17.36
ENSG00000170962	0.0750733362209	-3.7355555927199995	6.947332662749996e-148	6.351591432699999e-146	yes	down	10.9766666667	0.723333333333	PDGFD	platelet derived growth factor D [Source:HGNC Symbol;Acc:HGNC:30620]	10.42	12.35	10.16	0.75	0.6	0.82
ENSG00000153317	0.47271862326700004	-1.08094639252	2.7685941045699996e-147	2.5203671630499995e-145	yes	down	67.7	30.546666666700002	ASAP1	ArfGAP with SH3 domain, ankyrin repeat and PH domain 1 [Source:HGNC Symbol;Acc:HGNC:2720]	66.0	69.42	67.68	29.22	31.36	31.06
ENSG00000125966	0.164994294934	-2.59951195413	6.268062420429999e-147	5.6817985395799986e-145	yes	down	14.8033333333	2.11	MMP24	matrix metallopeptidase 24 [Source:HGNC Symbol;Acc:HGNC:7172]	15.01	15.21	14.19	2.43	2.09	1.81
ENSG00000075420	0.377444805877	-1.4056624017299997	6.788932555639998e-147	6.127874631369998e-145	yes	down	32.7933333333	13.09	FNDC3B	fibronectin type III domain containing 3B [Source:HGNC Symbol;Acc:HGNC:24670]	32.16	31.79	34.43	12.95	13.17	13.15
ENSG00000101871	0.289601678965	-1.7878581284200001	7.930229970169999e-147	7.127837925089999e-145	yes	down	31.31	9.53	MID1	midline 1 [Source:HGNC Symbol;Acc:HGNC:7095]	31.17	33.68	29.08	10.08	8.69	9.82
ENSG00000239779	0.353011290033	-1.50221377027	1.4748817100099998e-145	1.3200811002799997e-143	yes	down	228.19	70.45	WBP1	WW domain binding protein 1 [Source:HGNC Symbol;Acc:HGNC:12737]	224.1	220.89	239.58	70.33	69.47	71.55
ENSG00000197405	0.166438469124	-2.58693917102	3.678959816099999e-145	3.2790461088899987e-143	yes	down	25.3966666667	3.90333333333	C5AR1	complement C5a receptor 1 [Source:HGNC Symbol;Acc:HGNC:1338]	25.99	24.57	25.63	4.2	3.93	3.58
ENSG00000174791	2.75420015284	1.46163340661	7.272711389309996e-145	6.455137417299998e-143	yes	up	42.6666666667	106.273333333	RIN1	Ras and Rab interactor 1 [Source:HGNC Symbol;Acc:HGNC:18749]	42.74	42.69	42.57	104.89	110.87	103.06
ENSG00000137804	0.314209316604	-1.67020213635	9.269042545569998e-145	8.1929105520999965e-143	yes	down	110.473333333	29.41	NUSAP1	nucleolar and spindle associated protein 1 [Source:HGNC Symbol;Acc:HGNC:18538]	107.52	122.72	101.18	32.09	26.53	29.61
ENSG00000166147	0.20710617124400002	-2.271557552	3.021989538269999e-143	2.6601000472799994e-141	yes	down	11.926666666700001	1.86666666667	FBN1	fibrillin 1 [Source:HGNC Symbol;Acc:HGNC:3603]	11.45	11.27	13.06	2.1	1.65	1.85
ENSG00000107262	2.8706796825200005	1.52139236007	4.100031510679999e-143	3.5941922321199987e-141	yes	up	49.55	144.956666667	BAG1	BAG cochaperone 1 [Source:HGNC Symbol;Acc:HGNC:937]	51.55	53.11	43.99	147.85	137.34	149.68
ENSG00000142303	0.21520917679499998	-2.21618849732	1.1422598519499998e-142	9.972303018989998e-141	yes	down	29.703333333299998	5.83	ADAMTS10	ADAM metallopeptidase with thrombospondin type 1 motif 10 [Source:HGNC Symbol;Acc:HGNC:13201]	25.15	32.9	31.06	6.14	6.15	5.2
ENSG00000165802	2.60900337586	1.3834988109	1.7170042010599996e-142	1.4928825914699996e-140	yes	up	29.206666666700002	68.8833333333	NSMF	NMDA receptor synaptonuclear signaling and neuronal migration factor [Source:HGNC Symbol;Acc:HGNC:29843]	28.3	29.07	30.25	67.31	73.04	66.3
ENSG00000168884	2.87034768457	1.52122550081	4.153535974969998e-142	3.5966920056399987e-140	yes	up	34.7533333333	93.92	TNIP2	TNFAIP3 interacting protein 2 [Source:HGNC Symbol;Acc:HGNC:19118]	35.63	34.43	34.2	98.86	90.35	92.55
ENSG00000144036	0.22947233841899997	-2.12360783942	7.250311965889997e-142	6.252880384509999e-140	yes	down	13.24	2.72	EXOC6B	exocyst complex component 6B [Source:HGNC Symbol;Acc:HGNC:17085]	13.33	13.65	12.74	3.14	2.5	2.52
ENSG00000132475	2.02654530492	1.01902242826	8.939314396839996e-142	7.678438519419997e-140	yes	up	570.1733333330001	1035.06333333	H3-3B	H3.3 histone B [Source:HGNC Symbol;Acc:HGNC:4765]	565.46	585.81	559.25	994.33	1075.93	1034.93
ENSG00000074527	0.341389344912	-1.55051006371	1.3148241844399995e-141	1.1248347299999998e-139	yes	down	65.6033333333	19.9333333333	NTN4	netrin 4 [Source:HGNC Symbol;Acc:HGNC:13658]	63.98	69.31	63.52	21.81	19.21	18.78
ENSG00000104689	2.7452401490900002	1.4569323593399999	2.4943493518599993e-141	2.1253851957299994e-139	yes	up	16.2733333333	43.82	TNFRSF10A	TNF receptor superfamily member 10a [Source:HGNC Symbol;Acc:HGNC:11904]	16.8	15.99	16.03	43.09	44.69	43.68
ENSG00000070214	0.29161801870799997	-1.7778482301700003	2.849813143549999e-141	2.4185944057299995e-139	yes	down	20.4466666667	5.74	SLC44A1	solute carrier family 44 member 1 [Source:HGNC Symbol;Acc:HGNC:18798]	20.7	22.36	18.28	5.96	5.32	5.94
ENSG00000172159	0.0904898712404	-3.46609987304	3.302010191679999e-141	2.791246869169999e-139	yes	down	7.47	0.7066666666670001	FRMD3	FERM domain containing 3 [Source:HGNC Symbol;Acc:HGNC:24125]	7.34	8.06	7.01	0.94	0.61	0.57
ENSG00000111907	0.0684671548951	-3.86844412629	4.257821851419999e-141	3.5849850228799995e-139	yes	down	41.85	2.66666666667	TPD52L1	TPD52 like 1 [Source:HGNC Symbol;Acc:HGNC:12006]	37.67	42.82	45.06	2.62	2.39	2.99
ENSG00000148344	0.16217083878900002	-2.62441367433	5.957030122989998e-141	4.995931325979998e-139	yes	down	34.64	4.98666666667	PTGES	prostaglandin E synthase [Source:HGNC Symbol;Acc:HGNC:9599]	35.6	33.06	35.26	5.45	5.0	4.51
ENSG00000164687	3.1641179768799996	1.6618033929499998	1.2365374441499998e-140	1.0329694366699998e-138	yes	up	115.38666666700001	321.72	FABP5	fatty acid binding protein 5 [Source:HGNC Symbol;Acc:HGNC:3560]	114.49	121.91	109.76	317.05	336.8	311.31
ENSG00000086061	2.2333244225	1.1591928385899999	1.5261639895699998e-140	1.2699353635099997e-138	yes	up	240.203333333	478.316666667	DNAJA1	DnaJ heat shock protein family (Hsp40) member A1 [Source:HGNC Symbol;Acc:HGNC:5229]	229.47	263.65	227.49	473.09	490.74	471.12
ENSG00000038382	0.447542094315	-1.15990471105	2.08632279489e-140	1.7292937033799993e-138	yes	down	60.623333333299996	26.1566666667	TRIO	trio Rho guanine nucleotide exchange factor [Source:HGNC Symbol;Acc:HGNC:12303]	59.64	63.54	58.69	25.04	27.43	26.0
ENSG00000169855	0.240957973818	-2.05314655114	4.90452286746e-140	4.049463028009999e-138	yes	down	22.6566666667	3.59666666667	ROBO1	roundabout guidance receptor 1 [Source:HGNC Symbol;Acc:HGNC:10249]	20.55	24.77	22.65	3.91	3.09	3.79
ENSG00000182197	0.332899444495	-1.58684163182	1.1326526997599997e-139	9.315740467269997e-138	yes	down	61.6566666667	18.7566666667	EXT1	exostosin glycosyltransferase 1 [Source:HGNC Symbol;Acc:HGNC:3512]	64.24	59.28	61.45	20.46	18.97	16.84
ENSG00000099998	0.05484161730280001	-4.18858507234	1.5174881571599997e-139	1.2432897201399997e-137	yes	down	19.276666666700002	0.953333333333	GGT5	gamma-glutamyltransferase 5 [Source:HGNC Symbol;Acc:HGNC:4260]	17.83	21.14	18.86	1.51	0.57	0.78
ENSG00000109917	3.1112482525400003	1.63749351491	2.1829449036699996e-139	1.7816510474299996e-137	yes	up	14.4833333333	42.51	ZPR1	ZPR1 zinc finger [Source:HGNC Symbol;Acc:HGNC:13051]	12.88	15.07	15.5	42.38	46.52	38.63
ENSG00000198561	0.42319024326300003	-1.2406217286799999	2.9463272847799997e-139	2.3955215198599997e-137	yes	down	114.006666667	43.2933333333	CTNND1	catenin delta 1 [Source:HGNC Symbol;Acc:HGNC:2515]	112.64	111.39	117.99	46.66	41.08	42.14
ENSG00000129226	4.88443391189	2.2881913687799997	3.505452440189999e-139	2.839283189389999e-137	yes	up	11.14	48.3966666667	CD68	CD68 molecule [Source:HGNC Symbol;Acc:HGNC:1693]	12.1	10.33	10.99	45.35	50.45	49.39
ENSG00000266074	0.253871333248	-1.97783059756	5.082615726799999e-139	4.101131826229999e-137	yes	down	12.6933333333	3.40666666667	BAHCC1	BAH domain and coiled-coil containing 1 [Source:HGNC Symbol;Acc:HGNC:29279]	12.77	11.32	13.99	3.53	3.38	3.31
ENSG00000148798	2.74963464557	1.4592399349899998	9.961986835899997e-139	8.007933719929998e-137	yes	up	22.1033333333	54.01	INA	internexin neuronal intermediate filament protein alpha [Source:HGNC Symbol;Acc:HGNC:6057]	21.16	23.58	21.57	53.64	52.31	56.08
ENSG00000011052	5.02272053607	2.3284690057599997	2.3877114894499997e-138	1.91214399054e-136	yes	up	17.953333333299998	79.44	NME1-NME2	NME1-NME2 readthrough [Source:HGNC Symbol;Acc:HGNC:33531]	16.93	17.42	19.51	76.27	84.2	77.85
ENSG00000167881	2.0877643091299998	1.0619588530700002	3.4275607347299994e-138	2.734602950229999e-136	yes	up	62.46	116.366666667	SRP68	signal recognition particle 68 [Source:HGNC Symbol;Acc:HGNC:11302]	60.9	62.95	63.53	117.96	116.87	114.27
ENSG00000166825	3.72393243491	1.8968268976299998	2.2305504027099993e-137	1.7729546521799997e-135	yes	up	6.77	23.543333333299998	ANPEP	alanyl aminopeptidase, membrane [Source:HGNC Symbol;Acc:HGNC:500]	6.3	7.59	6.42	23.85	24.83	21.95
ENSG00000148925	2.57821743483	1.366373939	3.1839481015199993e-137	2.5213554817299993e-135	yes	up	31.2866666667	73.21666666670001	BTBD10	BTB domain containing 10 [Source:HGNC Symbol;Acc:HGNC:21445]	29.39	32.89	31.58	75.12	72.57	71.96
ENSG00000157827	0.340531602902	-1.55413940169	3.253025553899999e-137	2.5665166795999995e-135	yes	down	27.45	8.556666666669999	FMNL2	formin like 2 [Source:HGNC Symbol;Acc:HGNC:18267]	27.12	26.97	28.26	8.85	9.01	7.81
ENSG00000101849	0.18954011839	-2.39942485083	4.865528203149998e-137	3.824556523369999e-135	yes	down	12.7233333333	2.1833333333300002	TBL1X	transducin beta like 1 X-linked [Source:HGNC Symbol;Acc:HGNC:11585]	12.66	11.97	13.54	2.3	2.0	2.25
ENSG00000141376	0.117777126864	-3.08586870991	6.198524415509998e-137	4.8544473198199986e-135	yes	down	16.5566666667	2.47	BCAS3	BCAS3 microtubule associated cell migration factor [Source:HGNC Symbol;Acc:HGNC:14347]	15.23	16.3	18.14	2.66	2.81	1.94
ENSG00000249673	3.43123875405	1.77872951567	1.1044166128399996e-136	8.617685965829998e-135	yes	up	13.01	41.3833333333	NOP14-AS1	NOP14 antisense RNA 1 [Source:HGNC Symbol;Acc:HGNC:20205]	13.44	12.94	12.65	42.01	41.07	41.07
ENSG00000100591	2.3054465386	1.20504621123	1.6651996174999995e-136	1.2946015420399996e-134	yes	up	253.39	508.956666667	AHSA1	activator of HSP90 ATPase activity 1 [Source:HGNC Symbol;Acc:HGNC:1189]	245.42	249.05	265.7	509.25	527.23	490.39
ENSG00000138119	0.493829203099	-1.01791594062	2.9162821473899994e-136	2.259005174679999e-134	yes	down	147.593333333	68.7633333333	MYOF	myoferlin [Source:HGNC Symbol;Acc:HGNC:3656]	147.74	148.41	146.63	70.11	72.52	63.66
ENSG00000103222	0.39644320135899996	-1.3348139098799998	9.365360617849996e-136	7.228293908749998e-134	yes	down	50.33	18.46	ABCC1	ATP binding cassette subfamily C member 1 [Source:HGNC Symbol;Acc:HGNC:51]	50.81	47.73	52.45	19.66	19.02	16.7
ENSG00000185033	0.43042582200499996	-1.2161634645700001	1.0528387512099998e-135	8.096596057129999e-134	yes	down	121.56	46.3933333333	SEMA4B	semaphorin 4B [Source:HGNC Symbol;Acc:HGNC:10730]	124.54	118.7	121.44	47.12	46.17	45.89
ENSG00000102181	0.272469645261	-1.87583258085	5.513753599569998e-135	4.224963279789999e-133	yes	down	47.8866666667	12.2233333333	CD99L2	CD99 molecule like 2 [Source:HGNC Symbol;Acc:HGNC:18237]	50.05	44.73	48.88	13.15	12.48	11.04
ENSG00000140836	0.314860161582	-1.66721686623	6.841722740309999e-135	5.2237411402899985e-133	yes	down	8.11	2.23333333333	ZFHX3	zinc finger homeobox 3 [Source:HGNC Symbol;Acc:HGNC:777]	8.88	7.92	7.53	2.24	2.39	2.07
ENSG00000167107	0.24160295805399998	-2.04928997655	1.1018691313499998e-134	8.382862941439998e-133	yes	down	49.8133333333	12.4666666667	ACSF2	acyl-CoA synthetase family member 2 [Source:HGNC Symbol;Acc:HGNC:26101]	48.04	49.4	52.0	14.38	11.66	11.36
ENSG00000004468	0.17695860725499998	-2.4985161588199998	4.1215091803199986e-134	3.124426639119999e-132	yes	down	17.81	3.36666666667	CD38	CD38 molecule [Source:HGNC Symbol;Acc:HGNC:1667]	18.02	16.81	18.6	4.07	2.61	3.42
ENSG00000078237	2.49672704246	1.3200381056000001	2.772513963599999e-133	2.0943295195899995e-131	yes	up	8.78	19.82	TIGAR	TP53 induced glycolysis regulatory phosphatase [Source:HGNC Symbol;Acc:HGNC:1185]	8.75	9.16	8.43	20.69	19.37	19.4
ENSG00000177542	2.43805769614	1.28573226745	1.6763366016299995e-132	1.2618135084099997e-130	yes	up	59.08	125.58	SLC25A22	solute carrier family 25 member 22 [Source:HGNC Symbol;Acc:HGNC:19954]	60.2	57.81	59.23	126.28	124.85	125.61
ENSG00000255112	0.381730752997	-1.3893726772400001	2.1105349898399996e-132	1.5830498716099996e-130	yes	down	62.2066666667	21.13	CHMP1B	charged multivesicular body protein 1B [Source:HGNC Symbol;Acc:HGNC:24287]	61.61	63.77	61.24	20.17	22.21	21.01
ENSG00000099991	0.300571761865	-1.7342186176700003	1.7938291116399999e-131	1.3407771135499998e-129	yes	down	38.7866666667	11.67	CABIN1	calcineurin binding protein 1 [Source:HGNC Symbol;Acc:HGNC:24187]	37.27	39.13	39.96	11.84	13.08	10.09
ENSG00000136718	2.4004614800099997	1.2633117853799998	2.5519354211699994e-131	1.9007457462099996e-129	yes	up	71.4866666667	179.623333333	IMP4	IMP U3 small nucleolar ribonucleoprotein 4 [Source:HGNC Symbol;Acc:HGNC:30856]	70.1	73.16	71.2	174.6	182.12	182.15
ENSG00000198363	0.514008872831	-0.9601348314239999	1.2546036495699998e-130	9.312044231039998e-129	yes	down	394.21	184.03666666700002	ASPH	aspartate beta-hydroxylase [Source:HGNC Symbol;Acc:HGNC:757]	383.61	426.04	372.98	183.05	188.24	180.82
ENSG00000047849	0.451071478654	-1.14857202786	3.799225444889999e-130	2.810107653719999e-128	yes	down	149.276666667	61.8333333333	MAP4	microtubule associated protein 4 [Source:HGNC Symbol;Acc:HGNC:6862]	149.82	142.69	155.32	63.67	62.03	59.8
ENSG00000187024	3.6045900521300007	1.84983519195	6.058400826729998e-130	4.4656074190599984e-128	yes	up	36.7566666667	124.163333333	PTRH1	peptidyl-tRNA hydrolase 1 homolog [Source:HGNC Symbol;Acc:HGNC:27039]	38.55	35.38	36.34	118.6	130.21	123.68
ENSG00000179041	2.42966347373	1.28075650379	6.1722803591499986e-130	4.533859179679999e-128	yes	up	56.5966666667	122.01333333299999	RRS1	ribosome biogenesis regulator 1 homolog [Source:HGNC Symbol;Acc:HGNC:17083]	56.72	57.19	55.88	120.55	126.85	118.64
ENSG00000071967	0.43222072447400006	-1.21015984551	7.337960729639998e-130	5.371588984979998e-128	yes	down	59.6533333333	24.6633333333	CYBRD1	cytochrome b reductase 1 [Source:HGNC Symbol;Acc:HGNC:20797]	59.36	61.4	58.2	25.73	24.46	23.8
ENSG00000078114	0.10890241162	-3.19889219231	9.609432509799998e-130	7.010278469989998e-128	yes	down	7.9233333333300004	1.2033333333299998	NEBL	nebulette [Source:HGNC Symbol;Acc:HGNC:16932]	7.75	9.48	6.54	1.02	1.36	1.23
ENSG00000277586	4.10081548326	2.0359108308700002	1.0277088284299997e-129	7.471758861189998e-128	yes	up	6.08	21.33	NEFL	neurofilament light [Source:HGNC Symbol;Acc:HGNC:7739]	6.27	6.16	5.81	19.78	22.57	21.64
ENSG00000113249	0.341002402219	-1.5521461924200002	1.8655006993599995e-129	1.3516631257799997e-127	yes	down	108.75	32.873333333299996	HAVCR1	hepatitis A virus cellular receptor 1 [Source:HGNC Symbol;Acc:HGNC:17866]	109.31	111.16	105.78	36.38	30.5	31.74
ENSG00000104131	2.59209970453	1.37412121223	2.045357007779999e-129	1.4769557620199996e-127	yes	up	40.2866666667	90.68	EIF3J	eukaryotic translation initiation factor 3 subunit J [Source:HGNC Symbol;Acc:HGNC:3270]	37.2	43.88	39.78	89.81	93.03	89.2
ENSG00000162231	2.58444270576	1.36985321968	2.663869582649999e-129	1.9170861435699995e-127	yes	up	35.2966666667	87.27	NXF1	nuclear RNA export factor 1 [Source:HGNC Symbol;Acc:HGNC:8071]	34.79	32.01	39.09	84.02	94.32	83.47
ENSG00000163346	0.27753942675	-1.84923536221	4.908840813909999e-129	3.520812357499999e-127	yes	down	53.48	12.9466666667	PBXIP1	PBX homeobox interacting protein 1 [Source:HGNC Symbol;Acc:HGNC:21199]	54.79	51.49	54.16	13.54	13.68	11.62
ENSG00000113645	0.453800798821	-1.13986894631	2.0348076251499994e-128	1.4545460412999997e-126	yes	down	98.3466666667	38.4533333333	WWC1	WW and C2 domain containing 1 [Source:HGNC Symbol;Acc:HGNC:29435]	100.83	98.99	95.22	40.26	40.16	34.94
ENSG00000068650	0.323399630078	-1.62861006631	2.3284367981299993e-128	1.6588749389199997e-126	yes	down	16.7433333333	5.01333333333	ATP11A	ATPase phospholipid transporting 11A [Source:HGNC Symbol;Acc:HGNC:13552]	17.12	16.1	17.01	4.8	4.61	5.63
ENSG00000185022	5.679556955980001	2.50577839411	3.5277580083899987e-128	2.5049433698199996e-126	yes	up	5.02	25.1033333333	MAFF	MAF bZIP transcription factor F [Source:HGNC Symbol;Acc:HGNC:6780]	5.22	4.79	5.05	23.89	28.07	23.35
ENSG00000010292	0.38545409847199996	-1.37536902683	8.784733126969997e-128	6.217022759819997e-126	yes	down	69.5033333333	29.3733333333	NCAPD2	non-SMC condensin I complex subunit D2 [Source:HGNC Symbol;Acc:HGNC:24305]	69.42	68.63	70.46	30.78	29.37	27.97
ENSG00000141458	0.461657297056	-1.11510580451	9.437870496459998e-128	6.657136334949997e-126	yes	down	122.37333333299999	55.4933333333	NPC1	NPC intracellular cholesterol transporter 1 [Source:HGNC Symbol;Acc:HGNC:7897]	124.21	121.38	121.53	55.87	55.75	54.86
ENSG00000163811	2.52981543858	1.33903213766	1.0713573620799996e-127	7.532031197039998e-126	yes	up	27.5	61.5466666667	WDR43	WD repeat domain 43 [Source:HGNC Symbol;Acc:HGNC:28945]	25.43	30.94	26.13	62.34	61.22	61.08
ENSG00000117394	3.60366673485	1.8494655976700003	1.955644624269999e-127	1.3703665061199997e-125	yes	up	10.473333333300001	31.296666666700002	SLC2A1	solute carrier family 2 member 1 [Source:HGNC Symbol;Acc:HGNC:11005]	11.99	7.48	11.95	38.04	26.22	29.63
ENSG00000149792	2.0858166952	1.06061237716	2.8809221182799996e-127	2.0121115725799995e-125	yes	up	97.5533333333	182.056666667	MRPL49	mitochondrial ribosomal protein L49 [Source:HGNC Symbol;Acc:HGNC:1176]	98.21	97.05	97.4	184.3	186.22	175.65
ENSG00000130204	2.42972509744	1.2807930944900001	3.4331032090899995e-127	2.3899334823499993e-125	yes	up	53.4233333333	114.866666667	TOMM40	translocase of outer mitochondrial membrane 40 [Source:HGNC Symbol;Acc:HGNC:18001]	53.04	52.21	55.02	116.79	116.27	111.54
ENSG00000154237	0.33626712178	-1.57232036736	3.71438724926e-127	2.5773249896999993e-125	yes	down	16.2566666667	5.613333333330001	LRRK1	leucine rich repeat kinase 1 [Source:HGNC Symbol;Acc:HGNC:18608]	15.44	15.32	18.01	6.79	4.63	5.42
ENSG00000157483	0.450716184175	-1.14970884006	3.814985836779999e-127	2.6385333862099997e-125	yes	down	71.1333333333	31.33	MYO1E	myosin IE [Source:HGNC Symbol;Acc:HGNC:7599]	73.65	74.14	65.61	33.91	32.94	27.14
ENSG00000172409	3.4051642805699998	1.7677244020700003	5.205623555679999e-127	3.588679384569999e-125	yes	up	19.4666666667	58.9166666667	CLP1	cleavage factor polyribonucleotide kinase subunit 1 [Source:HGNC Symbol;Acc:HGNC:16999]	20.98	19.94	17.48	58.32	59.08	59.35
ENSG00000156011	0.223730570543	-2.16016569518	7.289560801519999e-127	5.009104006259999e-125	yes	down	6.61	2.07666666667	PSD3	pleckstrin and Sec7 domain containing 3 [Source:HGNC Symbol;Acc:HGNC:19093]	7.31	6.6	5.92	1.84	2.59	1.8
ENSG00000171703	0.340477839198	-1.5543671948	1.2553689040399995e-126	8.598671509299998e-125	yes	down	152.223333333	43.9566666667	TCEA2	transcription elongation factor A2 [Source:HGNC Symbol;Acc:HGNC:11614]	155.81	151.4	149.46	44.93	46.17	40.77
ENSG00000163435	0.0302473043891	-5.04704961326	9.893988050429998e-126	6.755183764429998e-124	yes	down	14.28	0.68	ELF3	E74 like ETS transcription factor 3 [Source:HGNC Symbol;Acc:HGNC:3318]	14.02	15.44	13.38	0.59	1.12	0.33
ENSG00000155252	2.35265041841	1.23428696566	2.4589110404499996e-125	1.6734735777499996e-123	yes	up	26.73	56.1166666667	PI4K2A	phosphatidylinositol 4-kinase type 2 alpha [Source:HGNC Symbol;Acc:HGNC:30031]	27.19	25.7	27.3	56.94	56.42	54.99
ENSG00000197451	2.09933035593	1.06992921063	2.5559790322399995e-125	1.7339957116199993e-123	yes	up	142.08333333299998	266.11	HNRNPAB	heterogeneous nuclear ribonucleoprotein A/B [Source:HGNC Symbol;Acc:HGNC:5034]	145.29	141.8	139.16	267.52	264.98	265.83
ENSG00000100612	2.29968011701	1.20143319783	7.944547551069998e-125	5.3725318073899995e-123	yes	up	78.73	146.16666666700002	DHRS7	dehydrogenase/reductase 7 [Source:HGNC Symbol;Acc:HGNC:21524]	77.63	80.41	78.15	141.88	144.86	151.76
ENSG00000183072	2.56039565637	1.3563667662299999	1.1376615635299996e-124	7.669135008319997e-123	yes	up	46.1333333333	104.213333333	NKX2-5	NK2 homeobox 5 [Source:HGNC Symbol;Acc:HGNC:2488]	45.17	46.61	46.62	102.27	105.07	105.3
ENSG00000019186	0.196513834841	-2.3472972111400003	1.5292415757299994e-124	1.0276310424599997e-122	yes	down	18.1566666667	3.12666666667	CYP24A1	cytochrome P450 family 24 subfamily A member 1 [Source:HGNC Symbol;Acc:HGNC:2602]	17.7	17.97	18.8	3.32	3.11	2.95
ENSG00000164808	0.23486432478100003	-2.09010050614	2.3160895738099993e-124	1.5514886824299995e-122	yes	down	37.4533333333	7.42	SPIDR	scaffold protein involved in DNA repair [Source:HGNC Symbol;Acc:HGNC:28971]	31.43	34.21	46.72	5.54	5.18	11.54
ENSG00000149571	0.0846802712761	-3.5618302987	7.4320011098699974e-124	4.962899299129999e-122	yes	down	10.7966666667	1.78666666667	KIRREL3	kirre like nephrin family adhesion molecule 3 [Source:HGNC Symbol;Acc:HGNC:23204]	11.55	10.51	10.33	2.13	1.58	1.65
ENSG00000101188	19.312761131600002	4.271482535	1.2197059494499997e-123	8.119430042229998e-122	yes	up	0.24	4.18	NTSR1	neurotensin receptor 1 [Source:HGNC Symbol;Acc:HGNC:8039]	0.27	0.21	0.24	4.17	4.21	4.16
ENSG00000054611	0.27321311181499996	-1.8719013729799998	5.849744207619999e-123	3.881970439589999e-121	yes	down	27.5666666667	7.10666666667	TBC1D22A	TBC1 domain family member 22A [Source:HGNC Symbol;Acc:HGNC:1309]	28.32	26.42	27.96	6.92	6.8	7.6
ENSG00000175040	4.48849696962	2.1662324210299997	6.988777131119999e-123	4.623445044939999e-121	yes	up	3.30333333333	13.1433333333	CHST2	carbohydrate sulfotransferase 2 [Source:HGNC Symbol;Acc:HGNC:1970]	3.41	3.12	3.38	13.52	13.28	12.63
ENSG00000144136	2.4963407422299997	1.31981487073	8.737234521459997e-123	5.762246742299998e-121	yes	up	43.31	93.9066666667	SLC20A1	solute carrier family 20 member 1 [Source:HGNC Symbol;Acc:HGNC:10946]	44.21	41.08	44.64	92.99	95.15	93.58
ENSG00000112110	2.45290120273	1.2944891266	8.859017222629997e-123	5.824530397419999e-121	yes	up	92.65	182.73	MRPL18	mitochondrial ribosomal protein L18 [Source:HGNC Symbol;Acc:HGNC:14477]	89.16	96.04	92.75	179.85	185.02	183.32
ENSG00000153815	0.45105358136999996	-1.1486292712000001	1.0583050773199999e-122	6.936619925279998e-121	yes	down	169.32	106.62666666700001	CMIP	c-Maf inducing protein [Source:HGNC Symbol;Acc:HGNC:24319]	164.36	159.21	184.39	98.55	107.9	113.43
ENSG00000019144	0.41333597417499995	-1.2746131625700001	1.4745286707399995e-122	9.635095013539998e-121	yes	down	47.29	17.9266666667	PHLDB1	pleckstrin homology like domain family B member 1 [Source:HGNC Symbol;Acc:HGNC:23697]	44.08	47.16	50.63	18.98	18.29	16.51
ENSG00000105426	0.429334790998	-1.21982500906	1.5634901698299995e-122	1.0185158286699999e-120	yes	down	38.78	15.176666666700001	PTPRS	protein tyrosine phosphatase receptor type S [Source:HGNC Symbol;Acc:HGNC:9681]	39.13	38.54	38.67	16.03	14.96	14.54
ENSG00000198517	0.44582057725900004	-1.16546488784	4.2518988126499984e-122	2.7614008691199994e-120	yes	down	74.42	28.9333333333	MAFK	MAF bZIP transcription factor K [Source:HGNC Symbol;Acc:HGNC:6782]	72.51	73.24	77.51	29.47	29.04	28.29
ENSG00000186594	3.6151697759400006	1.85406340074	1.6812023208999998e-121	1.0885401774999997e-119	yes	up	18.3966666667	74.2533333333	MIR22HG	MIR22 host gene [Source:HGNC Symbol;Acc:HGNC:28219]	16.58	19.3	19.31	71.5	78.59	72.67
ENSG00000196208	3.1205542213	1.64180227951	1.7023710905699993e-121	1.0989063324599998e-119	yes	up	6.30333333333	17.3566666667	GREB1	growth regulating estrogen receptor binding 1 [Source:HGNC Symbol;Acc:HGNC:24885]	6.27	6.49	6.15	17.57	17.28	17.22
ENSG00000142627	2.0107027604599996	1.0076998256999998	2.0876483737199995e-121	1.3435373310299996e-119	yes	up	66.9766666667	120.40333333299999	EPHA2	EPH receptor A2 [Source:HGNC Symbol;Acc:HGNC:3386]	67.66	65.22	68.05	125.3	116.02	119.89
ENSG00000069702	0.179089501624	-2.48124732707	3.393192639659999e-121	2.1771623376499995e-119	yes	down	8.58	1.50333333333	TGFBR3	transforming growth factor beta receptor 3 [Source:HGNC Symbol;Acc:HGNC:11774]	8.32	8.96	8.46	1.82	1.21	1.48
ENSG00000132603	2.8380036084599998	1.50487642376	7.199395899419998e-121	4.605451394879999e-119	yes	up	26.2266666667	65.8233333333	NIP7	nucleolar pre-rRNA processing protein NIP7 [Source:HGNC Symbol;Acc:HGNC:24328]	24.51	27.43	26.74	62.82	67.54	67.11
ENSG00000182326	0.32493496644000003	-1.6217770936200002	1.0511642704399998e-120	6.704162062559999e-119	yes	down	72.0666666667	21.5333333333	C1S	complement C1s [Source:HGNC Symbol;Acc:HGNC:1247]	75.28	70.77	70.15	23.15	21.31	20.14
ENSG00000064687	0.304920676107	-1.71349411474	1.2939937133499995e-120	8.228254949789998e-119	yes	down	32.7266666667	7.92	ABCA7	ATP binding cassette subfamily A member 7 [Source:HGNC Symbol;Acc:HGNC:37]	32.5	33.79	31.89	8.36	8.1	7.3
ENSG00000160007	0.369997194367	-1.43441376384	1.3467461893099996e-120	8.538210513279997e-119	yes	down	21.1733333333	7.21	ARHGAP35	Rho GTPase activating protein 35 [Source:HGNC Symbol;Acc:HGNC:4591]	21.25	20.43	21.84	7.99	6.46	7.18
ENSG00000172831	2.53321569437	1.34096992267	1.3798881644399997e-120	8.722367263749998e-119	yes	up	44.0266666667	99.2433333333	CES2	carboxylesterase 2 [Source:HGNC Symbol;Acc:HGNC:1864]	43.97	43.02	45.09	100.89	104.88	91.96
ENSG00000144048	2.93008384893	1.55094195021	2.0700080806199995e-120	1.3045950335299996e-118	yes	up	23.08	61.08	DUSP11	dual specificity phosphatase 11 [Source:HGNC Symbol;Acc:HGNC:3066]	22.23	24.69	22.32	63.24	60.25	59.75
ENSG00000184792	4.87655771665	2.28586313191	2.1163370881899995e-120	1.3298587803199997e-118	yes	up	3.72333333333	17.33	OSBP2	oxysterol binding protein 2 [Source:HGNC Symbol;Acc:HGNC:8504]	3.51	4.21	3.45	17.98	16.52	17.49
ENSG00000135365	0.34093153885899996	-1.55244602855	2.5298297565099994e-120	1.5850127492099996e-118	yes	down	27.8366666667	9.12666666667	PHF21A	PHD finger protein 21A [Source:HGNC Symbol;Acc:HGNC:24156]	25.96	29.42	28.13	8.91	8.7	9.77
ENSG00000149182	2.2056735975099997	1.14121931219	3.0421190257899993e-120	1.9003876682499995e-118	yes	up	53.7733333333	102.44	ARFGAP2	ADP ribosylation factor GTPase activating protein 2 [Source:HGNC Symbol;Acc:HGNC:13504]	57.75	50.2	53.37	104.96	101.45	100.91
ENSG00000154358	0.34787001938199996	-1.52337974692	3.815076980839999e-120	2.3762798200499996e-118	yes	down	21.46	6.493333333330001	OBSCN	obscurin, cytoskeletal calmodulin and titin-interacting RhoGEF [Source:HGNC Symbol;Acc:HGNC:15719]	21.54	21.44	21.4	6.59	6.76	6.13
ENSG00000135926	1.98923653396	0.9922148327770001	9.197762073379998e-120	5.712266113329999e-118	yes	up	190.343333333	340.5	TMBIM1	transmembrane BAX inhibitor motif containing 1 [Source:HGNC Symbol;Acc:HGNC:23410]	189.17	182.76	199.1	349.35	341.72	330.43
ENSG00000105854	0.410192708258	-1.28562624874	1.1732088107499997e-119	7.265027350789997e-118	yes	down	158.953333333	58.0266666667	PON2	paraoxonase 2 [Source:HGNC Symbol;Acc:HGNC:9205]	151.94	172.41	152.51	58.03	55.23	60.82
ENSG00000145623	0.479904316475	-1.05918130553	2.3840315165099996e-119	1.4720185323099995e-117	yes	down	93.1666666667	42.6166666667	OSMR	oncostatin M receptor [Source:HGNC Symbol;Acc:HGNC:8507]	91.7	94.12	93.68	44.89	40.95	42.01
ENSG00000154529	0.306536351977	-1.7058699224200002	2.4405323172499992e-119	1.5025496942799996e-117	yes	down	31.4433333333	10.77	CNTNAP3B	contactin associated protein family member 3B [Source:HGNC Symbol;Acc:HGNC:32035]	27.77	33.82	32.74	10.54	9.25	12.52
ENSG00000143164	0.36291262916999995	-1.46230583216	3.411907428499999e-119	2.0945375228199996e-117	yes	down	39.9233333333	15.2066666667	DCAF6	DDB1 and CUL4 associated factor 6 [Source:HGNC Symbol;Acc:HGNC:30002]	38.57	40.99	40.21	14.39	14.75	16.48
ENSG00000232956	4.95503175836	2.30889430413	3.5492827381899993e-119	2.1726097956599996e-117	yes	up	12.396666666700002	57.59	SNHG15	small nucleolar RNA host gene 15 [Source:HGNC Symbol;Acc:HGNC:27797]	11.84	13.97	11.38	59.18	56.58	57.01
ENSG00000152953	0.17179944672699998	-2.5412027045500003	4.3216338271399993e-119	2.6378064121999996e-117	yes	down	13.42	2.09333333333	STK32B	serine/threonine kinase 32B [Source:HGNC Symbol;Acc:HGNC:14217]	13.26	13.51	13.49	2.22	2.12	1.94
ENSG00000198959	0.477824906303	-1.06544603962	5.015644393369999e-119	3.052664481929999e-117	yes	down	297.333333333	143.58333333299998	TGM2	transglutaminase 2 [Source:HGNC Symbol;Acc:HGNC:11778]	307.68	281.87	302.45	148.34	144.19	138.22
ENSG00000166401	5.0490086684	2.33600015428	5.759068750559998e-119	3.495147650269999e-117	yes	up	4.54333333333	20.65	SERPINB8	serpin family B member 8 [Source:HGNC Symbol;Acc:HGNC:8952]	4.55	5.17	3.91	18.91	20.84	22.2
ENSG00000114767	2.78894575272	1.4797198730399999	8.743902572489997e-119	5.291551494289999e-117	yes	up	32.1766666667	79.6166666667	RRP9	ribosomal RNA processing 9, U3 small nucleolar RNA binding protein [Source:HGNC Symbol;Acc:HGNC:16829]	32.41	31.5	32.62	78.9	82.14	77.81
ENSG00000092964	0.350344745735	-1.5131528351899999	1.1887655802199997e-118	7.173678297429998e-117	yes	down	34.3433333333	10.76	DPYSL2	dihydropyrimidinase like 2 [Source:HGNC Symbol;Acc:HGNC:3014]	34.32	33.36	35.35	11.66	10.05	10.57
ENSG00000088726	17.1669757026	4.10156399776	1.3036031554499996e-118	7.844450400419997e-117	yes	up	1.43	18.6533333333	TMEM40	transmembrane protein 40 [Source:HGNC Symbol;Acc:HGNC:25620]	1.3	1.3	1.69	19.95	16.33	19.68
ENSG00000196358	0.18202957827100003	-2.45775519964	1.4401423540399997e-118	8.641665472019998e-117	yes	down	10.563333333300001	1.62	NTNG2	netrin G2 [Source:HGNC Symbol;Acc:HGNC:14288]	10.55	11.04	10.1	1.62	1.82	1.42
ENSG00000050405	1.98968087037	0.99253705205	1.8784632979399996e-118	1.1240175610299996e-116	yes	up	52.8466666667	95.3233333333	LIMA1	LIM domain and actin binding 1 [Source:HGNC Symbol;Acc:HGNC:24636]	50.54	55.08	52.92	94.82	96.32	94.83
ENSG00000145819	0.172085221919	-2.53880488583	2.2921346429699993e-118	1.3677045424299998e-116	yes	down	8.65	2.42333333333	ARHGAP26	Rho GTPase activating protein 26 [Source:HGNC Symbol;Acc:HGNC:17073]	9.75	7.61	8.59	3.16	2.12	1.99
ENSG00000150995	0.0919887702781	-3.4423984378800006	7.869739610139997e-118	4.682714893159999e-116	yes	down	6.30333333333	1.1	ITPR1	inositol 1,4,5-trisphosphate receptor type 1 [Source:HGNC Symbol;Acc:HGNC:6180]	5.56	6.73	6.62	1.81	0.84	0.65
ENSG00000165678	1.92576523183	0.945431836351	1.1759216461199996e-117	6.977571840019997e-116	yes	up	167.266666667	293.54	GHITM	growth hormone inducible transmembrane protein [Source:HGNC Symbol;Acc:HGNC:17281]	163.73	175.05	163.02	293.87	295.53	291.22
ENSG00000186815	0.346053561794	-1.53093274097	2.8809861139599992e-117	1.7047435055399996e-115	yes	down	24.2466666667	7.653333333330001	TPCN1	two pore segment channel 1 [Source:HGNC Symbol;Acc:HGNC:18182]	22.4	23.75	26.59	7.35	7.65	7.96
ENSG00000118898	0.219951829731	-2.18474049213	3.742208638779999e-117	2.2082140837499994e-115	yes	down	9.50666666667	1.89333333333	PPL	periplakin [Source:HGNC Symbol;Acc:HGNC:9273]	9.37	9.34	9.81	2.14	1.85	1.69
ENSG00000135697	0.0422074092495	-4.56635991243	6.541216920819998e-117	3.849198973679999e-115	yes	down	15.3733333333	0.7933333333329999	BCO1	beta-carotene oxygenase 1 [Source:HGNC Symbol;Acc:HGNC:13815]	13.75	15.68	16.69	0.78	1.22	0.38
ENSG00000175155	0.173608574599	-2.52608989004	1.3885121744499996e-116	8.148233151529999e-115	yes	down	10.79	1.67333333333	YPEL2	yippee like 2 [Source:HGNC Symbol;Acc:HGNC:18326]	11.18	10.85	10.34	1.82	1.49	1.71
ENSG00000159388	2.38222728391	1.25231106464	2.497706981939999e-116	1.4617075310199999e-114	yes	up	29.453333333299998	62.64	BTG2	BTG anti-proliferation factor 2 [Source:HGNC Symbol;Acc:HGNC:1131]	28.72	29.68	29.96	61.97	65.17	60.78
ENSG00000048471	0.0666969335563	-3.9062357558699996	2.694479527149999e-116	1.5725425448599995e-114	yes	down	3.88333333333	0.63	SNX29	sorting nexin 29 [Source:HGNC Symbol;Acc:HGNC:30542]	3.95	4.0	3.7	0.66	0.47	0.76
ENSG00000134333	0.543726257622	-0.879047594456	3.5009103263099995e-116	2.0376063325499993e-114	yes	down	1687.27333333	819.356666667	LDHA	lactate dehydrogenase A [Source:HGNC Symbol;Acc:HGNC:6535]	1681.28	1720.09	1660.45	822.76	807.38	827.93
ENSG00000166949	0.457328061529	-1.12869864964	1.2035628374699998e-115	6.985911597779998e-114	yes	down	99.1266666667	50.1833333333	SMAD3	SMAD family member 3 [Source:HGNC Symbol;Acc:HGNC:6769]	99.7	96.09	101.59	53.01	49.4	48.14
ENSG00000072071	0.25525920816799996	-1.9699650893599998	1.6933910317899996e-115	9.802341238909997e-114	yes	down	11.333333333299999	3.76666666667	ADGRL1	adhesion G protein-coupled receptor L1 [Source:HGNC Symbol;Acc:HGNC:20973]	10.14	13.01	10.85	5.31	3.75	2.24
ENSG00000100029	2.27403189222	1.18525248749	2.4892008168199993e-115	1.4369906720799994e-113	yes	up	60.5766666667	123.14	PES1	pescadillo ribosomal biogenesis factor 1 [Source:HGNC Symbol;Acc:HGNC:8848]	61.67	58.41	61.65	124.71	126.99	117.72
ENSG00000233369	0.257249046238	-1.9587623666099998	4.921094822989999e-115	2.833220592419999e-113	yes	down	37.2433333333	8.72	GTF2IP4	general transcription factor IIi pseudogene 4 [Source:HGNC Symbol;Acc:HGNC:51716]	36.1	37.06	38.57	10.34	7.57	8.25
ENSG00000178913	2.2489885640700003	1.16927632514	7.081960903499998e-115	4.066305422279999e-113	yes	up	42.03	84.14	TAF7	TATA-box binding protein associated factor 7 [Source:HGNC Symbol;Acc:HGNC:11541]	40.96	43.87	41.26	84.57	86.66	81.19
ENSG00000053372	2.6033813604700002	1.3803866627099999	9.454240191619998e-115	5.413823240909999e-113	yes	up	25.8233333333	59.8466666667	MRTO4	MRT4 homolog, ribosome maturation factor [Source:HGNC Symbol;Acc:HGNC:18477]	25.87	25.34	26.26	60.2	60.44	58.9
ENSG00000030110	2.69340719388	1.42943235542	1.5055986491399997e-114	8.598461775859999e-113	yes	up	31.61	75.13	BAK1	BCL2 antagonist/killer 1 [Source:HGNC Symbol;Acc:HGNC:949]	32.82	29.53	32.48	77.55	74.83	73.01
ENSG00000131981	2.5755953031	1.36490592417	1.5741835420399994e-114	8.966111714569997e-113	yes	up	87.3233333333	190.973333333	LGALS3	galectin 3 [Source:HGNC Symbol;Acc:HGNC:6563]	89.96	88.27	83.74	186.37	188.77	197.78
ENSG00000115484	1.8161435895700002	0.860878270786	1.9880817309e-114	1.12933645417e-112	yes	up	170.596666667	275.89	CCT4	chaperonin containing TCP1 subunit 4 [Source:HGNC Symbol;Acc:HGNC:1617]	164.16	176.17	171.46	275.06	275.43	277.18
ENSG00000143322	2.22907705135	1.1564464863500001	4.860182532619999e-114	2.7535002210099995e-112	yes	up	10.2866666667	20.3333333333	ABL2	ABL proto-oncogene 2, non-receptor tyrosine kinase [Source:HGNC Symbol;Acc:HGNC:77]	10.4	10.14	10.32	21.06	19.55	20.39
ENSG00000162407	0.27199487897	-1.87834860574	4.0243943847199985e-113	2.2739429491599995e-111	yes	down	22.7733333333	5.583333333330001	PLPP3	phospholipid phosphatase 3 [Source:HGNC Symbol;Acc:HGNC:9229]	23.4	23.43	21.49	5.58	5.66	5.51
ENSG00000134030	0.24018923296599998	-2.0577566145099997	6.696540517269998e-113	3.7738017486499995e-111	yes	down	28.08	5.833333333330001	CTIF	cap binding complex dependent translation initiation factor [Source:HGNC Symbol;Acc:HGNC:23925]	27.42	27.01	29.81	6.69	5.8	5.01
ENSG00000171067	2.7950294846399997	1.48286350207	1.0724076119499998e-112	6.0275532848999974e-111	yes	up	28.6566666667	71.8066666667	C11orf24	chromosome 11 open reading frame 24 [Source:HGNC Symbol;Acc:HGNC:1174]	29.81	25.92	30.24	70.78	73.38	71.26
ENSG00000054277	0.355454646355	-1.49226260158	1.58113493245e-112	8.863509560819999e-111	yes	down	47.7666666667	11.27	OPN3	opsin 3 [Source:HGNC Symbol;Acc:HGNC:14007]	43.56	50.81	48.93	11.95	10.75	11.11
ENSG00000105655	0.486478621978	-1.0395516868899999	1.7295204200699996e-112	9.669880311909998e-111	yes	down	385.36666666699995	173.586666667	ISYNA1	inositol-3-phosphate synthase 1 [Source:HGNC Symbol;Acc:HGNC:29821]	382.45	376.49	397.16	179.74	167.5	173.52
ENSG00000173852	0.38085093397799996	-1.3927016611899998	2.5974745133299994e-112	1.44846602311e-110	yes	down	29.813333333299997	9.82333333333	DPY19L1	dpy-19 like C-mannosyltransferase 1 [Source:HGNC Symbol;Acc:HGNC:22205]	28.64	31.85	28.95	10.52	9.03	9.92
ENSG00000090776	3.0541741265	1.61078231632	3.7148728724799996e-112	2.0645300022299997e-110	yes	up	9.056666666669999	24.6433333333	EFNB1	ephrin B1 [Source:HGNC Symbol;Acc:HGNC:3226]	8.87	9.14	9.16	25.63	24.67	23.63
ENSG00000163697	0.32446637210900003	-1.6238591306999999	3.7216201335899988e-112	2.0645300022299997e-110	yes	down	17.4	5.04666666667	APBB2	amyloid beta precursor protein binding family B member 2 [Source:HGNC Symbol;Acc:HGNC:582]	16.69	18.41	17.1	5.17	4.89	5.08
ENSG00000171346	22.1141035907	4.46689485774	4.98329647424e-112	2.757251467389999e-110	yes	up	0.973333333333	16.7633333333	KRT15	keratin 15 [Source:HGNC Symbol;Acc:HGNC:6421]	1.22	0.91	0.79	18.23	16.59	15.47
ENSG00000106348	2.54501972755	1.3476768393	6.55717993749e-112	3.618679974829999e-110	yes	up	26.92	63.4933333333	IMPDH1	inosine monophosphate dehydrogenase 1 [Source:HGNC Symbol;Acc:HGNC:6052]	27.36	26.61	26.79	65.55	65.19	59.74
ENSG00000114491	2.37445808307	1.24759828815	9.058664442469998e-112	4.986244701639999e-110	yes	up	29.81	64.6966666667	UMPS	uridine monophosphate synthetase [Source:HGNC Symbol;Acc:HGNC:12563]	29.21	29.11	31.11	67.39	65.56	61.14
ENSG00000106927	0.0676376092688	-3.8860305228900005	1.5793316808299995e-111	8.67085656315e-110	yes	down	32.52	1.81666666667	AMBP	alpha-1-microglobulin/bikunin precursor [Source:HGNC Symbol;Acc:HGNC:453]	33.23	29.23	35.1	2.35	1.22	1.88
ENSG00000157657	0.36084811157200003	-1.4705363901700002	1.8800791221699995e-111	1.0295487264899998e-109	yes	down	12.826666666700001	4.20666666667	ZNF618	zinc finger protein 618 [Source:HGNC Symbol;Acc:HGNC:29416]	12.64	13.03	12.81	4.28	4.18	4.16
ENSG00000116161	2.15678987486	1.10888562886	1.9834281785799992e-111	1.0833586425699998e-109	yes	up	197.22666666700002	451.92666666699995	CACYBP	calcyclin binding protein [Source:HGNC Symbol;Acc:HGNC:30423]	189.89	200.12	201.67	413.04	461.62	481.12
ENSG00000189306	2.17593430604	1.12163500063	2.1102459978899998e-111	1.1496792902099997e-109	yes	up	24.1066666667	46.6633333333	RRP7A	ribosomal RNA processing 7 homolog A [Source:HGNC Symbol;Acc:HGNC:24286]	22.45	26.41	23.46	45.04	50.43	44.52
ENSG00000160888	2.35105691174	1.2333094625499998	2.1268040664299995e-111	1.1557443934399999e-109	yes	up	38.5233333333	83.3733333333	IER2	immediate early response 2 [Source:HGNC Symbol;Acc:HGNC:28871]	38.91	39.44	37.22	84.94	86.24	78.94
ENSG00000182199	2.15855386202	1.1100650925700002	2.2647918902999997e-111	1.2275978841499996e-109	yes	up	147.06	278.863333333	SHMT2	serine hydroxymethyltransferase 2 [Source:HGNC Symbol;Acc:HGNC:10852]	148.25	138.36	154.57	280.55	285.08	270.96
ENSG00000109519	2.85154997541	1.51174631717	3.72002546455e-111	2.0112685899999993e-109	yes	up	22.36	54.92	GRPEL1	GrpE like 1, mitochondrial [Source:HGNC Symbol;Acc:HGNC:19696]	21.25	23.73	22.1	50.93	57.12	56.71
ENSG00000161642	3.0427055382300003	1.60535472193	3.7595036141199986e-111	2.0274669870399998e-109	yes	up	16.5766666667	47.4933333333	ZNF385A	zinc finger protein 385A [Source:HGNC Symbol;Acc:HGNC:17521]	17.08	16.02	16.63	48.03	47.87	46.58
ENSG00000162975	6.81114756691	2.76789788922	9.179452772019998e-111	4.9378965391299985e-109	yes	up	2.83666666667	17.206666666700002	KCNF1	potassium voltage-gated channel modifier subfamily F member 1 [Source:HGNC Symbol;Acc:HGNC:6246]	3.01	2.99	2.51	18.07	18.04	15.51
ENSG00000258839	2.64375180615	1.40258674385	1.6686426544999996e-110	8.953507764779998e-109	yes	up	23.0533333333	54.39	MC1R	melanocortin 1 receptor [Source:HGNC Symbol;Acc:HGNC:6929]	22.73	23.23	23.2	57.12	53.55	52.5
ENSG00000120438	1.97828216979	0.984248217765	1.87299612512e-110	1.0024764687799997e-108	yes	up	171.086666667	296.873333333	TCP1	t-complex 1 [Source:HGNC Symbol;Acc:HGNC:11655]	166.48	182.32	164.46	286.06	322.36	282.2
ENSG00000048162	3.0542499775700005	1.6108181455200001	1.8952314762799997e-110	1.0118351104699999e-108	yes	up	61.56	165.25	NOP16	NOP16 nucleolar protein [Source:HGNC Symbol;Acc:HGNC:26934]	66.04	60.83	57.81	163.51	160.37	171.87
ENSG00000105429	0.405621456646	-1.30179412455	1.9151427978199998e-110	1.0199092969799998e-108	yes	down	23.616666666700002	9.21333333333	MEGF8	multiple EGF like domains 8 [Source:HGNC Symbol;Acc:HGNC:3233]	23.41	23.34	24.1	10.07	9.36	8.21
ENSG00000130066	2.48015125532	1.31042810797	3.900284505819999e-110	2.0719167217699995e-108	yes	up	140.72666666700002	330.20666666700004	SAT1	spermidine/spermine N1-acetyltransferase 1 [Source:HGNC Symbol;Acc:HGNC:10540]	125.68	157.06	139.44	327.11	322.14	341.37
ENSG00000173545	2.46282709487	1.30031534561	4.02117096994e-110	2.1308204975499996e-108	yes	up	41.7866666667	91.2966666667	ZNF622	zinc finger protein 622 [Source:HGNC Symbol;Acc:HGNC:30958]	41.33	42.33	41.7	91.06	95.73	87.1
ENSG00000131018	0.329942830645	-1.59971202524	5.948637750389998e-110	3.1443643017099995e-108	yes	down	13.44	5.4966666666699995	SYNE1	spectrin repeat containing nuclear envelope protein 1 [Source:HGNC Symbol;Acc:HGNC:17089]	12.44	12.74	15.14	5.02	5.42	6.05
ENSG00000155438	3.0562270792799997	1.6117517403600001	1.0850963880499999e-109	5.721466153019997e-108	yes	up	34.9666666667	89.5666666667	NIFK	nucleolar protein interacting with the FHA domain of MKI67 [Source:HGNC Symbol;Acc:HGNC:17838]	34.12	37.54	33.24	81.31	90.53	96.86
ENSG00000124145	1.9612852739099997	0.971799394439	2.535804120159999e-109	1.33377035475e-107	yes	up	94.6533333333	165.18333333299998	SDC4	syndecan 4 [Source:HGNC Symbol;Acc:HGNC:10661]	97.06	94.87	92.03	164.85	166.75	163.95
ENSG00000151693	0.411096591457	-1.2824506848200001	2.8552489215399995e-109	1.4980914415399997e-107	yes	down	34.5566666667	16.1633333333	ASAP2	ArfGAP with SH3 domain, ankyrin repeat and PH domain 2 [Source:HGNC Symbol;Acc:HGNC:2721]	31.48	38.62	33.57	16.55	15.3	16.64
ENSG00000148229	2.30964756347	1.2076727229700002	3.262810579309999e-109	1.7077245936199996e-107	yes	up	62.3166666667	128.923333333	POLE3	DNA polymerase epsilon 3, accessory subunit [Source:HGNC Symbol;Acc:HGNC:13546]	64.6	60.44	61.91	126.53	132.55	127.69
ENSG00000168439	2.01504607941	1.01081283021	3.8428198971499993e-109	2.0063664080599992e-107	yes	up	287.67	515.5333333330001	STIP1	stress induced phosphoprotein 1 [Source:HGNC Symbol;Acc:HGNC:11387]	281.27	278.52	303.22	522.98	533.93	489.69
ENSG00000116514	2.35093306342	1.2332334626600001	6.410948969009998e-109	3.339022859119999e-107	yes	up	30.9433333333	64.5433333333	RNF19B	ring finger protein 19B [Source:HGNC Symbol;Acc:HGNC:26886]	31.95	30.94	29.94	65.96	63.51	64.16
ENSG00000147955	2.40504849182	1.26606598264	1.0938255313999998e-108	5.683090602399998e-107	yes	up	105.99666666700001	227.236666667	SIGMAR1	sigma non-opioid intracellular receptor 1 [Source:HGNC Symbol;Acc:HGNC:8157]	108.44	100.02	109.53	222.67	240.29	218.75
ENSG00000148843	2.27662727533	1.18689811579	1.2007952198499997e-108	6.223683643149998e-107	yes	up	17.6266666667	38.053333333299996	PDCD11	programmed cell death 11 [Source:HGNC Symbol;Acc:HGNC:13408]	16.05	18.42	18.41	39.21	39.16	35.79
ENSG00000113013	1.71095230433	0.774799542838	1.3468946892199998e-108	6.96396860919e-107	yes	up	200.44666666700002	286.463333333	HSPA9	heat shock protein family A (Hsp70) member 9 [Source:HGNC Symbol;Acc:HGNC:5244]	193.27	211.4	196.67	287.51	288.42	283.46
ENSG00000134369	0.34040535218900003	-1.55467437421	1.6540012770999997e-108	8.53112232559e-107	yes	down	8.75	2.95	NAV1	neuron navigator 1 [Source:HGNC Symbol;Acc:HGNC:15989]	9.46	8.25	8.54	3.36	2.72	2.77
ENSG00000115053	1.9094284278099998	0.9331408436149999	2.1628740114599995e-108	1.1128874925599996e-106	yes	up	289.536666667	485.79	NCL	nucleolin [Source:HGNC Symbol;Acc:HGNC:7667]	269.26	306.59	292.76	477.44	510.5	469.43
ENSG00000113448	0.252773985694	-1.9840800991	3.660728936749999e-108	1.8790565737499994e-106	yes	down	12.7666666667	2.75333333333	PDE4D	phosphodiesterase 4D [Source:HGNC Symbol;Acc:HGNC:8783]	11.82	14.2	12.28	2.71	2.83	2.72
ENSG00000134824	0.353468042779	-1.50034830873	4.1118230423699996e-108	2.1055301550199994e-106	yes	down	52.8166666667	18.87	FADS2	fatty acid desaturase 2 [Source:HGNC Symbol;Acc:HGNC:3575]	52.48	50.02	55.95	21.36	17.82	17.43
ENSG00000114019	2.1828294668	1.12619942442	8.67985720471e-108	4.434012426249998e-106	yes	up	28.7133333333	58.3333333333	AMOTL2	angiomotin like 2 [Source:HGNC Symbol;Acc:HGNC:17812]	28.6	28.76	28.78	62.1	57.13	55.77
ENSG00000114126	0.358827324401	-1.4786383404199999	1.3791827304199997e-107	7.028552756789998e-106	yes	down	19.8966666667	10.746666666700001	TFDP2	transcription factor Dp-2 [Source:HGNC Symbol;Acc:HGNC:11751]	19.32	20.64	19.73	11.62	11.05	9.57
ENSG00000124788	0.15250161233200002	-2.71310359915	2.0593092769199995e-107	1.0469548023099998e-105	yes	down	8.86333333333	2.15666666667	ATXN1	ataxin 1 [Source:HGNC Symbol;Acc:HGNC:10548]	8.37	9.63	8.59	3.12	2.24	1.11
ENSG00000176531	3.6502935746599996	1.8680124973299999	2.2978271552699993e-107	1.1654360490799996e-105	yes	up	19.17	57.9366666667	PHLDB3	pleckstrin homology like domain family B member 3 [Source:HGNC Symbol;Acc:HGNC:30499]	19.86	16.57	21.08	53.58	60.7	59.53
ENSG00000179148	28.991707026799997	4.85756837643	5.3705485805399986e-107	2.7174210418699994e-105	yes	up	0.356666666667	10.823333333299999	ALOXE3	arachidonate lipoxygenase 3 [Source:HGNC Symbol;Acc:HGNC:13743]	0.26	0.55	0.26	10.09	11.44	10.94
ENSG00000133243	0.410717778315	-1.2837806977700001	7.229523539349998e-107	3.649367545859999e-105	yes	down	67.3433333333	24.7633333333	BTBD2	BTB domain containing 2 [Source:HGNC Symbol;Acc:HGNC:15504]	65.78	66.75	69.5	24.5	26.67	23.12
ENSG00000105447	2.39695490064	1.26120276454	1.22956450379e-106	6.192005451489998e-105	yes	up	30.2833333333	64.05	GRWD1	glutamate rich WD repeat containing 1 [Source:HGNC Symbol;Acc:HGNC:21270]	29.44	33.17	28.24	61.94	67.67	62.54
ENSG00000188976	2.1436765798299997	1.1000872603299998	1.4556318426499997e-106	7.313176771699997e-105	yes	up	52.446666666700004	99.8666666667	NOC2L	NOC2 like nucleolar associated transcriptional repressor [Source:HGNC Symbol;Acc:HGNC:24517]	54.38	51.34	51.62	100.2	101.17	98.23
ENSG00000112541	0.35479746303099996	-1.49493240116	2.5351137107499993e-106	1.2706586415599998e-104	yes	down	19.5566666667	5.06333333333	PDE10A	phosphodiesterase 10A [Source:HGNC Symbol;Acc:HGNC:8772]	19.72	19.46	19.49	5.26	4.75	5.18
ENSG00000127603	0.540904721228	-0.8865536049349999	3.771728216559999e-106	1.8860411847199998e-104	yes	down	78.5066666667	43.6666666667	MACF1	microtubule actin crosslinking factor 1 [Source:HGNC Symbol;Acc:HGNC:13664]	75.38	80.82	79.32	45.4	44.77	40.83
ENSG00000182378	0.372766284943	-1.4236567143599999	3.8323694838399995e-106	1.9118766919099992e-104	yes	down	44.4	24.0566666667	PLCXD1	phosphatidylinositol specific phospholipase C X domain containing 1 [Source:HGNC Symbol;Acc:HGNC:23148]	42.5	46.72	43.98	27.54	22.88	21.75
ENSG00000118985	3.7648594816199994	1.9125960192200002	5.415411480619998e-106	2.6953059663599993e-104	yes	up	3.96	13.176666666700001	ELL2	elongation factor for RNA polymerase II 2 [Source:HGNC Symbol;Acc:HGNC:17064]	3.28	4.15	4.45	13.23	12.0	14.3
ENSG00000131015	6.00636227145	2.58649149312	5.757556755439998e-106	2.858915477959999e-104	yes	up	5.54	29.4766666667	ULBP2	UL16 binding protein 2 [Source:HGNC Symbol;Acc:HGNC:14894]	5.59	5.5	5.53	29.22	30.17	29.04
ENSG00000143850	0.238232500762	-2.06955784924	1.0853970535299997e-105	5.377006519589999e-104	yes	down	9.45666666667	1.96	PLEKHA6	pleckstrin homology domain containing A6 [Source:HGNC Symbol;Acc:HGNC:17053]	8.7	10.23	9.44	1.98	2.09	1.81
ENSG00000006704	0.195840181595	-2.35225129399	1.5356325374399994e-105	7.589801464639997e-104	yes	down	19.0666666667	2.88333333333	GTF2IRD1	GTF2I repeat domain containing 1 [Source:HGNC Symbol;Acc:HGNC:4661]	20.62	17.89	18.69	3.28	2.35	3.02
ENSG00000107263	0.39654465199100003	-1.3344447684799998	1.9615058520599997e-105	9.672221680699998e-104	yes	down	42.39	15.2133333333	RAPGEF1	Rap guanine nucleotide exchange factor 1 [Source:HGNC Symbol;Acc:HGNC:4568]	44.28	39.3	43.59	16.04	15.56	14.04
ENSG00000133316	2.9005758103600003	1.53633932655	2.3569148286699994e-105	1.15951500416e-103	yes	up	62.6166666667	151.056666667	WDR74	WD repeat domain 74 [Source:HGNC Symbol;Acc:HGNC:25529]	62.97	56.73	68.15	153.72	148.42	151.03
ENSG00000141076	2.14521204088	1.10112025621	3.489309749689999e-105	1.7126561356699997e-103	yes	up	53.1866666667	98.8333333333	UTP4	UTP4 small subunit processome component [Source:HGNC Symbol;Acc:HGNC:1983]	51.83	55.73	52.0	100.85	97.09	98.56
ENSG00000132819	2.3039385875200002	1.20410226163	3.967849094859999e-105	1.9430602624999997e-103	yes	up	72.97	153.236666667	RBM38	RNA binding motif protein 38 [Source:HGNC Symbol;Acc:HGNC:15818]	75.14	69.52	74.25	156.52	159.27	143.92
ENSG00000083857	0.5321087330950001	-0.910207013318	4.6075914539599985e-105	2.25116773285e-103	yes	down	127.74666666700001	69.7733333333	FAT1	FAT atypical cadherin 1 [Source:HGNC Symbol;Acc:HGNC:3595]	124.55	128.18	130.51	74.1	70.6	64.62
ENSG00000159023	0.27039170850099997	-1.8868771825	6.033322698659999e-105	2.94100320657e-103	yes	down	13.1866666667	3.37333333333	EPB41	erythrocyte membrane protein band 4.1 [Source:HGNC Symbol;Acc:HGNC:3377]	14.52	12.03	13.01	3.04	3.86	3.22
ENSG00000166848	2.34443878782	1.2292426114700001	8.703014771049999e-105	4.2326854030399996e-103	yes	up	39.9933333333	82.7933333333	TERF2IP	TERF2 interacting protein [Source:HGNC Symbol;Acc:HGNC:19246]	38.89	41.93	39.16	81.51	80.91	85.96
ENSG00000143256	2.30380799168	1.2040204819700002	1.0924325236599997e-104	5.300910619369999e-103	yes	up	189.866666667	389.196666667	PFDN2	prefoldin subunit 2 [Source:HGNC Symbol;Acc:HGNC:8867]	182.83	196.06	190.71	393.12	381.96	392.51
ENSG00000277053	0.323546526479	-1.6279549060299998	3.939744108029999e-104	1.9073733861199995e-102	yes	down	29.77	8.44666666667	GTF2IP1	general transcription factor IIi pseudogene 1 [Source:HGNC Symbol;Acc:HGNC:4660]	28.09	30.33	30.89	8.69	8.88	7.77
ENSG00000132002	2.10041693281	1.0706757313200002	4.321073061009999e-104	2.0872448604499994e-102	yes	up	150.736666667	281.41	DNAJB1	DnaJ heat shock protein family (Hsp40) member B1 [Source:HGNC Symbol;Acc:HGNC:5270]	153.7	148.09	150.42	283.06	298.22	262.95
ENSG00000054967	3.9582114025300004	1.98484866676	4.765676927669999e-104	2.2967975093499993e-102	yes	up	4.62333333333	16.1266666667	RELT	RELT TNF receptor [Source:HGNC Symbol;Acc:HGNC:13764]	4.71	4.54	4.62	15.58	15.9	16.9
ENSG00000144597	2.57374871065	1.3638712021200001	1.0787843088199997e-103	5.1874183626499994e-102	yes	up	12.433333333299998	30.14	EAF1	ELL associated factor 1 [Source:HGNC Symbol;Acc:HGNC:20907]	11.19	12.51	13.6	29.74	30.83	29.85
ENSG00000184828	0.159921410019	-2.6445649974700003	1.9571103626999996e-103	9.389721834739996e-102	yes	down	15.6266666667	2.48333333333	ZBTB7C	zinc finger and BTB domain containing 7C [Source:HGNC Symbol;Acc:HGNC:31700]	15.33	16.93	14.62	2.82	2.47	2.16
ENSG00000123384	0.394645429445	-1.3413710540200001	2.4176332814999995e-103	1.1573129025299998e-101	yes	down	27.813333333299997	10.18	LRP1	LDL receptor related protein 1 [Source:HGNC Symbol;Acc:HGNC:6692]	29.11	27.48	26.85	10.96	10.3	9.28
ENSG00000108846	0.47775635250799997	-1.0656530387	5.200185296989998e-103	2.4837297577699994e-101	yes	down	107.553333333	58.92	ABCC3	ATP binding cassette subfamily C member 3 [Source:HGNC Symbol;Acc:HGNC:54]	108.07	108.55	106.04	60.39	62.29	54.08
ENSG00000108829	2.0072543077400002	1.00522340956	7.222702675e-103	3.4420136998399996e-101	yes	up	148.466666667	263.93	LRRC59	leucine rich repeat containing 59 [Source:HGNC Symbol;Acc:HGNC:28817]	147.44	143.96	154.0	260.07	273.54	258.18
ENSG00000204256	2.24704789736	1.16803087687	8.488129774119998e-103	4.036029920719999e-101	yes	up	73.4066666667	156.966666667	BRD2	bromodomain containing 2 [Source:HGNC Symbol;Acc:HGNC:1103]	72.57	68.8	78.85	154.13	168.24	148.53
ENSG00000074181	0.405300069741	-1.30293767125	1.9389907047799992e-102	9.19919376241e-101	yes	down	22.2866666667	8.94	NOTCH3	notch receptor 3 [Source:HGNC Symbol;Acc:HGNC:7883]	22.52	21.0	23.34	8.75	8.7	9.37
ENSG00000163481	2.91959235322	1.5457669475100002	2.1194006849499994e-102	1.0032771864599998e-100	yes	up	37.053333333299996	99.6366666667	RNF25	ring finger protein 25 [Source:HGNC Symbol;Acc:HGNC:14662]	38.03	38.03	35.1	92.88	106.98	99.05
ENSG00000183570	0.0899003628014	-3.4755292518900003	2.2509777422299996e-102	1.0632001743899999e-100	yes	down	18.57	1.59333333333	PCBP3	poly(rC) binding protein 3 [Source:HGNC Symbol;Acc:HGNC:8651]	16.77	15.68	23.26	1.44	1.72	1.62
ENSG00000113368	0.45049379346900004	-1.15042086497	3.0500068797199993e-102	1.4374169591099998e-100	yes	down	74.6833333333	29.3733333333	LMNB1	lamin B1 [Source:HGNC Symbol;Acc:HGNC:6637]	72.2	77.53	74.32	31.39	29.12	27.61
ENSG00000139278	2.82318528256	1.49732381439	3.4220223298699997e-102	1.6091814496899995e-100	yes	up	11.3	35.5033333333	GLIPR1	GLI pathogenesis related 1 [Source:HGNC Symbol;Acc:HGNC:17001]	9.47	12.27	12.16	34.72	35.75	36.04
ENSG00000132182	0.46523519940200003	-1.10396784055	4.714769948429999e-102	2.2122032916599992e-100	yes	down	64.3533333333	26.9	NUP210	nucleoporin 210 [Source:HGNC Symbol;Acc:HGNC:30052]	65.8	62.83	64.43	28.91	26.75	25.04
ENSG00000130826	2.14990745146	1.10427455647	6.405177007459999e-102	2.998749024459999e-100	yes	up	41.8	80.5	DKC1	dyskerin pseudouridine synthase 1 [Source:HGNC Symbol;Acc:HGNC:2890]	39.87	42.92	42.61	81.38	82.42	77.7
ENSG00000166166	2.68659352343	1.4257780608000001	7.443651593049997e-102	3.4772953121799996e-100	yes	up	12.32	29.526666666700002	TRMT61A	tRNA methyltransferase 61A [Source:HGNC Symbol;Acc:HGNC:23790]	12.59	12.26	12.11	29.62	29.57	29.39
ENSG00000176788	0.579182640179	-0.7879097336669999	8.267558545599998e-102	3.853731556639999e-100	yes	down	486.863333333	250.186666667	BASP1	brain abundant membrane attached signal protein 1 [Source:HGNC Symbol;Acc:HGNC:957]	487.46	494.41	478.72	252.4	249.78	248.38
ENSG00000160211	0.47415964783799996	-1.0765552037700001	9.142540451269998e-102	4.252279403779999e-100	yes	down	563.7933333330001	234.51	G6PD	glucose-6-phosphate dehydrogenase [Source:HGNC Symbol;Acc:HGNC:4057]	548.08	540.53	602.77	241.1	236.61	225.82
ENSG00000198522	2.6755992103999997	1.4198620246200002	9.559942449949998e-102	4.436729718279999e-100	yes	up	31.1	71.93	GPN1	GPN-loop GTPase 1 [Source:HGNC Symbol;Acc:HGNC:17030]	33.87	30.37	29.06	71.75	71.6	72.44
ENSG00000133812	0.22127282235999998	-2.17610183061	1.1269123858599997e-101	5.218584270329999e-100	yes	down	12.3633333333	2.95666666667	SBF2	SET binding factor 2 [Source:HGNC Symbol;Acc:HGNC:2135]	12.24	12.54	12.31	2.37	2.68	3.82
ENSG00000171227	0.0945609396888	-3.4026118175700004	1.1327166651299997e-101	5.234084685599999e-100	yes	down	19.79	1.64666666667	TMEM37	transmembrane protein 37 [Source:HGNC Symbol;Acc:HGNC:18216]	20.2	18.1	21.07	1.62	1.51	1.81
ENSG00000097007	0.495557484753	-1.0128756748999999	1.4167933253299997e-101	6.53258255759e-100	yes	down	119.79333333299999	51.3833333333	ABL1	ABL proto-oncogene 1, non-receptor tyrosine kinase [Source:HGNC Symbol;Acc:HGNC:76]	119.61	116.67	123.1	53.66	51.39	49.1
ENSG00000170385	2.5518617458	1.35155016921	1.5099566720999997e-101	6.947105189849998e-100	yes	up	8.45666666667	19.2466666667	SLC30A1	solute carrier family 30 member 1 [Source:HGNC Symbol;Acc:HGNC:11012]	8.06	9.25	8.06	19.8	19.12	18.82
ENSG00000181019	0.588065709784	-0.76595072574	1.6063317430699998e-101	7.374585946289998e-100	yes	down	2653.93	1506.99	NQO1	NAD(P)H quinone dehydrogenase 1 [Source:HGNC Symbol;Acc:HGNC:2874]	2709.35	2639.83	2612.61	1500.42	1530.89	1489.66
ENSG00000146376	0.255769452651	-1.9670841259799998	1.6990759532e-101	7.783594829029998e-100	yes	down	13.59	3.09333333333	ARHGAP18	Rho GTPase activating protein 18 [Source:HGNC Symbol;Acc:HGNC:21035]	12.7	14.69	13.38	2.97	3.26	3.05
ENSG00000130513	2.13757881387	1.09597761405	2.0086695351399994e-101	9.182119836399997e-100	yes	up	201.32	380.59	GDF15	growth differentiation factor 15 [Source:HGNC Symbol;Acc:HGNC:30142]	209.17	195.17	199.62	371.53	393.01	377.23
ENSG00000142611	0.06261645534440001	-3.9973143485300002	2.6670780532899996e-101	1.2165759462799997e-99	yes	down	6.80333333333	0.483333333333	PRDM16	PR/SET domain 16 [Source:HGNC Symbol;Acc:HGNC:14000]	7.14	7.24	6.03	0.67	0.24	0.54
ENSG00000175274	2.49156471434	1.31705204616	6.719331415039998e-101	3.0584443975e-99	yes	up	35.65	80.7966666667	TP53I11	tumor protein p53 inducible protein 11 [Source:HGNC Symbol;Acc:HGNC:16842]	36.48	33.22	37.25	84.87	81.77	75.75
ENSG00000082153	2.38152040727	1.25188291122	7.140601308369998e-101	3.2432641592899994e-99	yes	up	86.8	179.306666667	BZW1	basic leucine zipper and W2 domains 1 [Source:HGNC Symbol;Acc:HGNC:18380]	81.45	87.31	91.64	172.79	194.7	170.43
ENSG00000112578	2.6564160556	1.40948112347	9.859575711609997e-101	4.4686953576299994e-99	yes	up	25.4966666667	57.3066666667	BYSL	bystin like [Source:HGNC Symbol;Acc:HGNC:1157]	24.43	26.91	25.15	56.33	59.24	56.35
ENSG00000134001	2.0219899860900004	1.01577585231	1.0909036348699997e-100	4.93384909342e-99	yes	up	83.1833333333	141.14	EIF2S1	eukaryotic translation initiation factor 2 subunit alpha [Source:HGNC Symbol;Acc:HGNC:3265]	86.68	84.89	77.98	124.49	149.67	149.26
ENSG00000159842	0.452142150902	-1.14515167588	1.14676413382e-100	5.175502029369999e-99	yes	down	91.82	41.626666666700004	ABR	ABR activator of RhoGEF and GTPase [Source:HGNC Symbol;Acc:HGNC:81]	94.38	87.33	93.75	43.21	41.77	39.9
ENSG00000123104	0.150003537342	-2.73693157253	1.7443458187799995e-100	7.855825503529998e-99	yes	down	2.85666666667	0.543333333333	ITPR2	inositol 1,4,5-trisphosphate receptor type 2 [Source:HGNC Symbol;Acc:HGNC:6181]	2.62	3.11	2.84	0.73	0.36	0.54
ENSG00000079691	0.194739658354	-2.3603813788599997	2.5190080251999995e-100	1.1320655897199997e-98	yes	down	9.3	1.62	CARMIL1	capping protein regulator and myosin 1 linker 1 [Source:HGNC Symbol;Acc:HGNC:21581]	8.58	9.55	9.77	1.69	1.66	1.51
ENSG00000111087	0.08611698090919999	-3.53755844741	2.7004366982799993e-100	1.2110463694099996e-98	yes	down	10.53	1.08333333333	GLI1	GLI family zinc finger 1 [Source:HGNC Symbol;Acc:HGNC:4317]	10.26	10.62	10.71	0.75	0.99	1.51
ENSG00000138448	0.522355288751	-0.9368966808849999	2.899674453939999e-100	1.29766523567e-98	yes	down	74.8833333333	35.2666666667	ITGAV	integrin subunit alpha V [Source:HGNC Symbol;Acc:HGNC:6150]	73.4	78.58	72.67	36.76	34.2	34.84
ENSG00000204175	0.314616552172	-1.66833352106	3.227495634899999e-100	1.4413440673899997e-98	yes	down	12.33	5.93333333333	GPRIN2	G protein regulated inducer of neurite outgrowth 2 [Source:HGNC Symbol;Acc:HGNC:23730]	12.62	13.4	10.97	5.63	5.89	6.28
ENSG00000047644	0.14069296643100002	-2.8293778882	3.966458194819999e-100	1.7676462858999996e-98	yes	down	5.26666666667	0.973333333333	WWC3	WWC family member 3 [Source:HGNC Symbol;Acc:HGNC:29237]	5.16	5.4	5.24	0.7	1.18	1.04
ENSG00000122966	0.28997679402300003	-1.78599064461	4.670166143029999e-100	2.0769077072799993e-98	yes	down	10.616666666699999	2.96	CIT	citron rho-interacting serine/threonine kinase [Source:HGNC Symbol;Acc:HGNC:1985]	10.02	10.28	11.55	2.7	3.22	2.96
ENSG00000131016	0.5144764717979999	-0.958822994049	6.377843440719999e-100	2.83043377029e-98	yes	down	56.16	24.4	AKAP12	A-kinase anchoring protein 12 [Source:HGNC Symbol;Acc:HGNC:370]	54.44	60.2	53.84	23.83	25.48	23.89
ENSG00000139112	0.40398399619	-1.30762995309	7.696175708799998e-100	3.408397815979999e-98	yes	down	93.72	33.93	GABARAPL1	GABA type A receptor associated protein like 1 [Source:HGNC Symbol;Acc:HGNC:4068]	91.35	92.94	96.87	31.82	37.43	32.54
ENSG00000105514	0.364805962221	-1.45479878645	1.0534909326499997e-99	4.6559053625299993e-98	yes	down	33.2933333333	10.393333333300001	RAB3D	RAB3D, member RAS oncogene family [Source:HGNC Symbol;Acc:HGNC:9779]	34.92	31.27	33.69	10.34	11.31	9.53
ENSG00000135679	2.07900560282	1.0558936462000001	1.6644556346399996e-99	7.34083518201e-98	yes	up	91.35666666670001	184.18333333299998	MDM2	MDM2 proto-oncogene [Source:HGNC Symbol;Acc:HGNC:6973]	91.86	97.04	85.17	184.02	184.3	184.23
ENSG00000136930	2.0096636419599996	1.0069540572799998	2.623806501939999e-99	1.1548001261199996e-97	yes	up	282.7	502.74	PSMB7	proteasome 20S subunit beta 7 [Source:HGNC Symbol;Acc:HGNC:9544]	285.9	275.35	286.85	494.84	496.34	517.04
ENSG00000064886	0.12931826229	-2.95100206835	3.177441895629999e-99	1.3955848919699999e-97	yes	down	42.6433333333	5.38333333333	CHI3L2	chitinase 3 like 2 [Source:HGNC Symbol;Acc:HGNC:1933]	39.6	46.74	41.59	4.2	6.09	5.86
ENSG00000120942	3.54114136306	1.82421443755	4.815483252249999e-99	2.1106877415499996e-97	yes	up	5.73666666667	18.89	UBIAD1	UbiA prenyltransferase domain containing 1 [Source:HGNC Symbol;Acc:HGNC:30791]	5.83	6.27	5.11	18.89	20.91	16.87
ENSG00000198576	59.0620001474	5.884158309369999	6.9115883331499985e-99	3.0232167283899996e-97	yes	up	0.19	10.5566666667	ARC	activity regulated cytoskeleton associated protein [Source:HGNC Symbol;Acc:HGNC:648]	0.14	0.22	0.21	9.96	13.86	7.85
ENSG00000143126	0.23025392931400002	-2.11870231858	7.1968206315699975e-99	3.1415301863499993e-97	yes	down	5.14	0.9966666666670001	CELSR2	cadherin EGF LAG seven-pass G-type receptor 2 [Source:HGNC Symbol;Acc:HGNC:3231]	5.12	4.73	5.57	0.98	0.99	1.02
ENSG00000106351	0.233058111999	-2.10123836559	9.243459898999998e-99	4.026670404259999e-97	yes	down	26.5533333333	5.44	AGFG2	ArfGAP with FG repeats 2 [Source:HGNC Symbol;Acc:HGNC:5177]	26.56	24.64	28.46	5.71	5.36	5.25
ENSG00000183580	0.101316352248	-3.30306105399	1.1649397292799996e-98	5.064397165929999e-97	yes	down	7.5366666666699995	0.646666666667	FBXL7	F-box and leucine rich repeat protein 7 [Source:HGNC Symbol;Acc:HGNC:13604]	6.69	7.27	8.65	0.61	0.7	0.63
ENSG00000005882	0.32201616436	-1.63479498525	1.3007728577299995e-98	5.64339377095e-97	yes	down	63.3266666667	20.56	PDK2	pyruvate dehydrogenase kinase 2 [Source:HGNC Symbol;Acc:HGNC:8810]	70.58	57.69	61.71	18.73	20.03	22.92
ENSG00000179912	0.36279929296400004	-1.46275645059	1.4672105546399996e-98	6.352544559929998e-97	yes	down	31.8466666667	10.4966666667	R3HDM2	R3H domain containing 2 [Source:HGNC Symbol;Acc:HGNC:29167]	28.56	35.95	31.03	10.33	12.14	9.02
ENSG00000180357	0.394251630247	-1.34281137425	1.5726704217099998e-98	6.795339822159997e-97	yes	down	24.9466666667	8.52	ZNF609	zinc finger protein 609 [Source:HGNC Symbol;Acc:HGNC:29003]	25.1	24.35	25.39	9.37	8.4	7.79
ENSG00000088448	0.393602849854	-1.3451874284399998	1.7341757095999995e-98	7.478018414139998e-97	yes	down	42.7666666667	16.1266666667	ANKRD10	ankyrin repeat domain 10 [Source:HGNC Symbol;Acc:HGNC:20265]	46.78	40.74	40.78	17.01	17.12	14.25
ENSG00000182670	0.39468331801	-1.34123255243	1.9855063184499993e-98	8.544496079909998e-97	yes	down	27.9866666667	10.48	TTC3	tetratricopeptide repeat domain 3 [Source:HGNC Symbol;Acc:HGNC:12393]	28.12	29.91	25.93	10.5	9.72	11.22
ENSG00000159403	0.243873752684	-2.0357936008400004	4.5798080775499987e-98	1.9669167674999996e-96	yes	down	28.5566666667	5.77666666667	C1R	complement C1r [Source:HGNC Symbol;Acc:HGNC:1246]	30.39	29.37	25.91	6.01	5.93	5.39
ENSG00000185359	2.0123590190900003	1.00888771511	8.360128905249997e-98	3.583248811659999e-96	yes	up	86.0466666667	142.746666667	HGS	hepatocyte growth factor-regulated tyrosine kinase substrate [Source:HGNC Symbol;Acc:HGNC:4897]	88.41	89.19	80.54	139.32	139.42	149.5
ENSG00000130935	2.8941588395499998	1.5331441031900002	1.3100866048599996e-97	5.603908605749999e-96	yes	up	18.91	48.7833333333	NOL11	nucleolar protein 11 [Source:HGNC Symbol;Acc:HGNC:24557]	18.46	21.1	17.17	49.97	46.47	49.91
ENSG00000129932	3.06003691638	1.6135490577399998	4.5540343470999987e-97	1.9440889711799994e-95	yes	up	16.0866666667	43.7166666667	DOHH	deoxyhypusine hydroxylase [Source:HGNC Symbol;Acc:HGNC:28662]	16.34	15.49	16.43	45.67	43.22	42.26
ENSG00000105171	2.2539058654099997	1.17242726248	5.06292720354e-97	2.1570095058e-95	yes	up	36.96	83.46666666670001	POP4	POP4 homolog, ribonuclease P/MRP subunit [Source:HGNC Symbol;Acc:HGNC:30081]	34.49	42.55	33.84	72.87	89.38	88.15
ENSG00000104356	3.7889809155000003	1.92180987324	5.555681384419999e-97	2.3622180608999993e-95	yes	up	3.7966666666699997	11.403333333299999	POP1	POP1 homolog, ribonuclease P/MRP subunit [Source:HGNC Symbol;Acc:HGNC:30129]	3.83	3.71	3.85	10.94	12.25	11.02
ENSG00000119685	0.253597433976	-1.97938794724	6.225365111519998e-97	2.6416878009099994e-95	yes	down	14.5466666667	3.7966666666699997	TTLL5	tubulin tyrosine ligase like 5 [Source:HGNC Symbol;Acc:HGNC:19963]	14.11	14.17	15.36	4.45	3.6	3.34
ENSG00000135047	1.7712506730700002	0.8247684013600001	1.5686914372299994e-96	6.643392643319998e-95	yes	up	414.36	651.98	CTSL	cathepsin L [Source:HGNC Symbol;Acc:HGNC:2537]	384.74	434.07	424.27	631.34	672.3	652.3
ENSG00000131876	2.58926358713	1.37254183912	2.0639037396599994e-96	8.723269337749998e-95	yes	up	50.7766666667	120.93	SNRPA1	small nuclear ribonucleoprotein polypeptide A' [Source:HGNC Symbol;Acc:HGNC:11152]	51.22	49.32	51.79	123.25	122.39	117.15
ENSG00000099282	0.336550917048	-1.57110330709	2.3317274261799994e-96	9.835734184659998e-95	yes	down	62.58	18.8333333333	TSPAN15	tetraspanin 15 [Source:HGNC Symbol;Acc:HGNC:23298]	63.45	59.71	64.58	19.5	17.79	19.21
ENSG00000180921	1.9794046373199998	0.9850665636679999	3.2548074007299993e-96	1.3702353211499997e-94	yes	up	62.1033333333	118.21666666700001	FAM83H	family with sequence similarity 83 member H [Source:HGNC Symbol;Acc:HGNC:24797]	64.29	59.85	62.17	120.05	121.8	112.8
ENSG00000154118	0.319849776576	-1.6445336193900002	4.8419296289599995e-96	2.0343744567299992e-94	yes	down	28.95	11.16	JPH3	junctophilin 3 [Source:HGNC Symbol;Acc:HGNC:14203]	30.24	27.69	28.92	12.48	11.52	9.48
ENSG00000175591	4.8644701692400005	2.28228267739	1.6526215129499994e-95	6.929949501729999e-94	yes	up	1.97	11.2766666667	P2RY2	purinergic receptor P2Y2 [Source:HGNC Symbol;Acc:HGNC:8541]	1.7	1.86	2.35	11.88	11.24	10.71
ENSG00000115368	2.50677471229	1.3258323447700002	2.1517567478099993e-95	9.005249949279998e-94	yes	up	25.063333333299997	55.6366666667	WDR75	WD repeat domain 75 [Source:HGNC Symbol;Acc:HGNC:25725]	30.97	22.5	21.72	52.54	49.17	65.2
ENSG00000004660	0.346945932556	-1.5272172416299998	2.3345705458199993e-95	9.735962438009997e-94	yes	down	23.3066666667	7.243333333330001	CAMKK1	calcium/calmodulin dependent protein kinase kinase 1 [Source:HGNC Symbol;Acc:HGNC:1469]	23.19	23.53	23.2	7.18	7.28	7.27
ENSG00000188643	2.01500405183	1.0107827397700002	2.3354975146999992e-95	9.735962438009997e-94	yes	up	140.71	260.393333333	S100A16	S100 calcium binding protein A16 [Source:HGNC Symbol;Acc:HGNC:20441]	138.38	137.44	146.31	261.22	256.0	263.96
ENSG00000090061	2.25074976786	1.1704056708600001	2.6303889929499994e-95	1.0943856704599998e-93	yes	up	42.946666666700004	89.8366666667	CCNK	cyclin K [Source:HGNC Symbol;Acc:HGNC:1596]	42.12	39.99	46.73	91.92	91.03	86.56
ENSG00000285906	3.02194801287	1.59547884176	3.2813883919899994e-95	1.3625757412499997e-93	yes	up	7.68333333333	19.48		Novel transcript, antisense to HRH1	7.19	6.86	9.0	19.31	20.14	18.99
ENSG00000134243	0.17484457975	-2.51585502227	4.783554816529998e-95	1.9824763560599992e-93	yes	down	5.09666666667	0.886666666667	SORT1	sortilin 1 [Source:HGNC Symbol;Acc:HGNC:11186]	5.02	5.04	5.23	0.78	1.14	0.74
ENSG00000109133	2.46627188103	1.3023318507500001	8.071055628819998e-95	3.3320219808899993e-93	yes	up	38.196666666700004	82.5233333333	TMEM33	transmembrane protein 33 [Source:HGNC Symbol;Acc:HGNC:25541]	33.53	43.96	37.1	93.88	80.87	72.82
ENSG00000104228	2.67838398056	1.4213628042500002	8.071182715899998e-95	3.3320219808899993e-93	yes	up	10.5566666667	22.2133333333	TRIM35	tripartite motif containing 35 [Source:HGNC Symbol;Acc:HGNC:16285]	9.83	8.58	13.26	22.66	22.96	21.02
ENSG00000166619	2.40407390297	1.26548124622	8.807099651069997e-95	3.628797616379999e-93	yes	up	48.3966666667	103.84666666700001	BLCAP	BLCAP apoptosis inducing factor [Source:HGNC Symbol;Acc:HGNC:1055]	51.18	47.32	46.69	102.85	102.11	106.58
ENSG00000119335	1.79449184055	0.843575363321	9.212581806569997e-95	3.788540881149999e-93	yes	up	209.516666667	320.9	SET	SET nuclear proto-oncogene [Source:HGNC Symbol;Acc:HGNC:10760]	196.12	223.14	209.29	335.04	309.46	318.2
ENSG00000065717	0.25070139745000003	-1.99595805688	1.0483956767199997e-94	4.303068344039999e-93	yes	down	28.37	6.99	TLE2	TLE family member 2, transcriptional corepressor [Source:HGNC Symbol;Acc:HGNC:11838]	26.08	28.35	30.68	7.41	5.87	7.69
ENSG00000182768	1.9900001182	0.992768516463	3.96046069335e-94	1.6224179555699995e-92	yes	up	80.96	144.95	NGRN	neugrin, neurite outgrowth associated [Source:HGNC Symbol;Acc:HGNC:18077]	79.16	84.0	79.72	142.46	154.21	138.18
ENSG00000111679	0.269615742064	-1.89102336122	8.546794319479999e-94	3.494506959569999e-92	yes	down	38.2733333333	9.1	PTPN6	protein tyrosine phosphatase non-receptor type 6 [Source:HGNC Symbol;Acc:HGNC:9658]	36.04	38.37	40.41	9.86	9.07	8.37
ENSG00000112378	0.553004217737	-0.8546376110189999	9.119610318809999e-94	3.7215697128599994e-92	yes	down	128.653333333	63.376666666700004	PERP	p53 apoptosis effector related to PMP22 [Source:HGNC Symbol;Acc:HGNC:17637]	126.21	132.52	127.23	65.51	61.02	63.6
ENSG00000153956	0.159318676611	-2.65001269384	1.0774443029999998e-93	4.3884739086899994e-92	yes	down	4.47333333333	0.7533333333329999	CACNA2D1	calcium voltage-gated channel auxiliary subunit alpha2delta 1 [Source:HGNC Symbol;Acc:HGNC:1399]	4.62	4.67	4.13	0.64	0.63	0.99
ENSG00000170382	0.259836132077	-1.94432603307	1.3985601767199998e-93	5.6855207794699986e-92	yes	down	17.33	3.94333333333	LRRN2	leucine rich repeat neuronal 2 [Source:HGNC Symbol;Acc:HGNC:16914]	16.75	16.49	18.75	4.25	3.55	4.03
ENSG00000172731	0.324637071932	-1.62310033703	1.5688903233299996e-93	6.365809841429998e-92	yes	down	29.5966666667	8.53666666667	LRRC20	leucine rich repeat containing 20 [Source:HGNC Symbol;Acc:HGNC:23421]	31.26	28.37	29.16	8.82	8.37	8.42
ENSG00000108448	0.5139815407580001	-0.960211547795	2.6185665623999996e-93	1.0604696751399998e-91	yes	down	757.516666667	365.923333333	TRIM16L	tripartite motif containing 16 like [Source:HGNC Symbol;Acc:HGNC:32670]	749.01	733.62	789.92	377.99	354.37	365.41
ENSG00000230530	0.239968006151	-2.0590860242400004	2.8274605148699995e-93	1.1428949504299998e-91	yes	down	13.7666666667	2.94333333333	LIMD1-AS1	LIMD1 antisense RNA 1 [Source:HGNC Symbol;Acc:HGNC:44107]	14.2	14.37	12.73	3.39	2.7	2.74
ENSG00000166847	2.18117398537	1.1251048538	4.796936258609998e-93	1.9353093973699995e-91	yes	up	22.9633333333	36.7266666667	DCTN5	dynactin subunit 5 [Source:HGNC Symbol;Acc:HGNC:24594]	23.31	22.56	23.02	39.18	34.28	36.72
ENSG00000049618	0.37165107999799996	-1.42797929447	5.927981250519998e-93	2.3871050396699993e-91	yes	down	18.3033333333	7.37	ARID1B	AT-rich interaction domain 1B [Source:HGNC Symbol;Acc:HGNC:18040]	16.92	19.61	18.38	7.71	7.3	7.1
ENSG00000182325	2.7622410518000002	1.4658392244	7.411365214769999e-93	2.978809468019999e-91	yes	up	22.5366666667	53.5133333333	FBXL6	F-box and leucine rich repeat protein 6 [Source:HGNC Symbol;Acc:HGNC:13603]	20.4	22.39	24.82	54.67	53.22	52.65
ENSG00000156510	0.296366152725	-1.75454740461	8.436684367709998e-93	3.384524489659999e-91	yes	down	20.206666666700002	6.873333333330001	HKDC1	hexokinase domain containing 1 [Source:HGNC Symbol;Acc:HGNC:23302]	20.35	19.59	20.68	8.28	5.71	6.63
ENSG00000166226	1.8012161045299997	0.848971281872	1.2581602229699998e-92	5.037843810079998e-91	yes	up	198.826666667	318.66333333299997	CCT2	chaperonin containing TCP1 subunit 2 [Source:HGNC Symbol;Acc:HGNC:1615]	191.22	211.5	193.76	322.43	311.92	321.64
ENSG00000164086	2.6512543676	1.40667509241	1.3138721620499998e-92	5.25105155647e-91	yes	up	13.176666666700001	31.16	DUSP7	dual specificity phosphatase 7 [Source:HGNC Symbol;Acc:HGNC:3073]	13.54	12.36	13.63	31.17	31.08	31.23
ENSG00000181222	2.16355890183	1.11340639796	2.8985726511399997e-92	1.1562807980299998e-90	yes	up	52.54	104.08	POLR2A	RNA polymerase II subunit A [Source:HGNC Symbol;Acc:HGNC:9187]	52.61	50.2	54.81	105.85	107.19	99.2
ENSG00000111110	0.203154590148	-2.29935013318	4.52356836598e-92	1.8011411837799995e-90	yes	down	6.66	1.65333333333	PPM1H	protein phosphatase, Mg2+/Mn2+ dependent 1H [Source:HGNC Symbol;Acc:HGNC:18583]	7.18	6.24	6.56	1.46	1.71	1.79
ENSG00000162434	0.5161100123319999	-0.954249476276	4.8808353922399996e-92	1.9397678269699998e-90	yes	down	131.913333333	61.303333333299996	JAK1	Janus kinase 1 [Source:HGNC Symbol;Acc:HGNC:6190]	131.6	134.05	130.09	65.6	57.85	60.46
ENSG00000183421	0.44284130573799996	-1.17513830004	5.4692125859199986e-92	2.1695561732799992e-90	yes	down	40.17	15.823333333299999	RIPK4	receptor interacting serine/threonine kinase 4 [Source:HGNC Symbol;Acc:HGNC:496]	40.15	41.42	38.94	16.6	15.35	15.52
ENSG00000174705	0.374900266928	-1.41542124206	5.639357370079999e-92	2.2328920203999993e-90	yes	down	26.453333333299998	9.67666666667	SH3PXD2B	SH3 and PX domains 2B [Source:HGNC Symbol;Acc:HGNC:29242]	26.84	24.73	27.79	9.61	9.18	10.24
ENSG00000240849	0.439868160214	-1.18485691911	1.5160890457199997e-91	5.991786428939999e-90	yes	down	98.84	39.56	PEDS1	plasmanylethanolamine desaturase 1 [Source:HGNC Symbol;Acc:HGNC:16735]	99.57	95.17	101.78	39.27	40.02	39.39
ENSG00000114796	0.20112931483399998	-2.31380472342	2.0772548460399993e-91	8.194385690789997e-90	yes	down	10.923333333299999	2.69666666667	KLHL24	kelch like family member 24 [Source:HGNC Symbol;Acc:HGNC:25947]	9.72	11.22	11.83	1.23	4.01	2.85
ENSG00000186162	3.2756470840599996	1.71177993039	2.2951770641799995e-91	9.037312721119997e-90	yes	up	27.5566666667	80.4233333333	CIDECP1	cell death inducing DFFA like effector c pseudogene 1 [Source:HGNC Symbol;Acc:HGNC:24230]	28.09	25.86	28.72	81.37	77.43	82.47
ENSG00000092621	2.18804928882	1.1296452371799999	2.51730952413e-91	9.893676657389997e-90	yes	up	73.6166666667	144.293333333	PHGDH	phosphoglycerate dehydrogenase [Source:HGNC Symbol;Acc:HGNC:8923]	71.83	72.34	76.68	147.02	145.43	140.43
ENSG00000174307	2.0787919129700003	1.05574535168	2.647207844099999e-91	1.0385049999099997e-89	yes	up	142.956666667	247.66666666700002	PHLDA3	pleckstrin homology like domain family A member 3 [Source:HGNC Symbol;Acc:HGNC:8934]	145.47	141.9	141.5	256.11	244.37	242.52
ENSG00000132382	2.14149486504	1.09861821788	2.9948746577899993e-91	1.1727356610399998e-89	yes	up	40.5666666667	81.42	MYBBP1A	MYB binding protein 1a [Source:HGNC Symbol;Acc:HGNC:7546]	40.4	39.68	41.62	79.44	86.06	78.76
ENSG00000162783	2.3021442254599997	1.20297821872	3.1175454976499995e-91	1.2185312695599995e-89	yes	up	23.62	48.5233333333	IER5	immediate early response 5 [Source:HGNC Symbol;Acc:HGNC:5393]	24.72	22.9	23.24	46.8	51.38	47.39
ENSG00000166347	0.37425905809500004	-1.41789086101	4.057355422469999e-91	1.5829630990799996e-89	yes	down	99.8833333333	35.4566666667	CYB5A	cytochrome b5 type A [Source:HGNC Symbol;Acc:HGNC:2570]	100.42	101.89	97.34	38.28	35.39	32.7
ENSG00000137124	1.95853355412	0.9697738451379999	4.2447388472799993e-91	1.6530425397599997e-89	yes	up	44.1066666667	76.9433333333	ALDH1B1	aldehyde dehydrogenase 1 family member B1 [Source:HGNC Symbol;Acc:HGNC:407]	43.87	43.61	44.84	77.05	78.57	75.21
ENSG00000075275	0.419129179109	-1.25453313178	5.350464637549999e-91	2.0798466735199998e-89	yes	down	42.2133333333	23.8566666667	CELSR1	cadherin EGF LAG seven-pass G-type receptor 1 [Source:HGNC Symbol;Acc:HGNC:1850]	42.88	39.81	43.95	26.94	24.15	20.48
ENSG00000177076	3.3358174108200003	1.7380403236400002	6.786795461759999e-91	2.6333755359999997e-89	yes	up	4.6733333333300004	13.506666666700001	ACER2	alkaline ceramidase 2 [Source:HGNC Symbol;Acc:HGNC:23675]	4.47	5.01	4.54	13.99	13.4	13.13
ENSG00000142669	2.45726750229	1.2970549204700001	8.685869798479998e-91	3.364116335399999e-89	yes	up	169.26	364.186666667	SH3BGRL3	SH3 domain binding glutamate rich protein like 3 [Source:HGNC Symbol;Acc:HGNC:15568]	170.58	155.19	182.01	360.6	367.99	363.97
ENSG00000140406	2.5168109081599996	1.33159682869	9.229410051759998e-91	3.568146877e-89	yes	up	10.0466666667	22.563333333299997	TLNRD1	talin rod domain containing 1 [Source:HGNC Symbol;Acc:HGNC:13519]	10.49	10.12	9.53	22.25	22.48	22.96
ENSG00000104783	3.97484682425	1.99089926539	1.2565745365199998e-90	4.849193981349999e-89	yes	up	7.8266666666699996	27.3533333333	KCNN4	potassium calcium-activated channel subfamily N member 4 [Source:HGNC Symbol;Acc:HGNC:6293]	7.62	7.64	8.22	27.59	27.22	27.25
ENSG00000185201	0.394794233496	-1.34082717745	1.2695700982899995e-90	4.890485033229999e-89	yes	down	388.38	143.003333333	IFITM2	interferon induced transmembrane protein 2 [Source:HGNC Symbol;Acc:HGNC:5413]	384.65	366.75	413.74	145.09	139.75	144.17
ENSG00000141556	0.387743321357	-1.36682616296	1.9909338803699997e-90	7.65539233206e-89	yes	down	44.0033333333	13.8666666667	TBCD	tubulin folding cofactor D [Source:HGNC Symbol;Acc:HGNC:11581]	46.7	41.61	43.7	13.4	14.71	13.49
ENSG00000140105	2.36920584963	1.2444035533	2.453042326479999e-90	9.415262637599999e-89	yes	up	85.7033333333	168.913333333	WARS1	tryptophanyl-tRNA synthetase 1 [Source:HGNC Symbol;Acc:HGNC:12729]	86.68	80.65	89.78	169.82	177.74	159.18
ENSG00000106571	0.18775569671599998	-2.41307141352	5.058533586349999e-90	1.9380734254799994e-88	yes	down	5.69666666667	2.09	GLI3	GLI family zinc finger 3 [Source:HGNC Symbol;Acc:HGNC:4319]	5.67	5.49	5.93	2.39	1.75	2.13
ENSG00000150753	1.7608047107299998	0.816234910032	5.5302778038299995e-90	2.1150085776899996e-88	yes	up	230.4	365.36666666699995	CCT5	chaperonin containing TCP1 subunit 5 [Source:HGNC Symbol;Acc:HGNC:1618]	212.25	248.29	230.66	351.92	384.74	359.44
ENSG00000171680	2.92157038533	1.54674404655	6.2002873713699985e-90	2.3669985947099994e-88	yes	up	8.996666666669999	23.9	PLEKHG5	pleckstrin homology and RhoGEF domain containing G5 [Source:HGNC Symbol;Acc:HGNC:29105]	9.18	8.79	9.02	23.46	22.71	25.53
ENSG00000105401	1.8998477514200003	0.925883809574	8.334791720489997e-90	3.176166962969999e-88	yes	up	223.16	382.55	CDC37	cell division cycle 37, HSP90 cochaperone [Source:HGNC Symbol;Acc:HGNC:1735]	225.01	215.66	228.81	379.48	390.07	378.1
ENSG00000188153	0.235302412784	-2.0874119809000002	1.2437993680999997e-89	4.7313239534299996e-88	yes	down	14.88	3.97666666667	COL4A5	collagen type IV alpha 5 chain [Source:HGNC Symbol;Acc:HGNC:2207]	14.95	16.47	13.22	5.44	4.0	2.49
ENSG00000143924	0.45320803181900005	-1.14175466585	1.2578465193799997e-89	4.7762293325999987e-88	yes	down	32.6133333333	13.323333333299999	EML4	EMAP like 4 [Source:HGNC Symbol;Acc:HGNC:1316]	30.83	35.05	31.96	13.86	13.0	13.11
ENSG00000158470	0.495804109912	-1.01215786436	1.3870670535699997e-89	5.257527113019999e-88	yes	down	60.8333333333	26.8733333333	B4GALT5	beta-1,4-galactosyltransferase 5 [Source:HGNC Symbol;Acc:HGNC:928]	61.31	59.14	62.05	26.8	26.71	27.11
ENSG00000174775	2.37719930125	1.2492628620000001	2.118293207599999e-89	8.014899095619998e-88	yes	up	78.6	159.26	HRAS	HRas proto-oncogene, GTPase [Source:HGNC Symbol;Acc:HGNC:5173]	79.13	73.37	83.3	159.67	144.63	173.48
ENSG00000124177	0.41739078921800005	-1.26052933075	2.1735455454399995e-89	8.209373618609999e-88	yes	down	12.6	5.02	CHD6	chromodomain helicase DNA binding protein 6 [Source:HGNC Symbol;Acc:HGNC:19057]	12.12	14.0	11.68	5.65	5.32	4.09
ENSG00000204394	2.26925599566	1.18221936919	2.9830392224299996e-89	1.1246849825899997e-87	yes	up	26.03	57.9633333333	VARS1	valyl-tRNA synthetase 1 [Source:HGNC Symbol;Acc:HGNC:12651]	25.94	25.56	26.59	62.47	58.26	53.16
ENSG00000156983	2.17854859	1.12336729125	3.517785068929999e-89	1.32395508018e-87	yes	up	18.09	35.8066666667	BRPF1	bromodomain and PHD finger containing 1 [Source:HGNC Symbol;Acc:HGNC:14255]	17.94	19.05	17.28	35.66	37.22	34.54
ENSG00000107902	0.14515665079099999	-2.78431741997	1.0617423820599998e-88	3.988930550749999e-87	yes	down	25.1466666667	5.73	LHPP	phospholysine phosphohistidine inorganic pyrophosphate phosphatase [Source:HGNC Symbol;Acc:HGNC:30042]	24.45	22.97	28.02	5.11	5.91	6.17
ENSG00000103479	0.36723592110799996	-1.4452209123100002	1.3119756513099996e-88	4.920370655649999e-87	yes	down	17.296666666700002	5.77666666667	RBL2	RB transcriptional corepressor like 2 [Source:HGNC Symbol;Acc:HGNC:9894]	17.21	17.2	17.48	5.65	6.08	5.6
ENSG00000099341	2.00703157902	1.00506331652	1.6974287438599995e-88	6.354767504699998e-87	yes	up	299.566666667	538.7833333330001	PSMD8	proteasome 26S subunit, non-ATPase 8 [Source:HGNC Symbol;Acc:HGNC:9566]	299.34	283.72	315.64	526.23	548.99	541.13
ENSG00000090097	2.14511557596	1.1010553803	2.735349037809999e-88	1.0222527228699998e-86	yes	up	56.2833333333	106.98	PCBP4	poly(rC) binding protein 4 [Source:HGNC Symbol;Acc:HGNC:8652]	57.35	54.92	56.58	107.14	109.23	104.57
ENSG00000162496	0.34255481566600005	-1.5455932280899998	2.9572036769799996e-88	1.1032285941699998e-86	yes	down	42.2133333333	13.826666666700001	DHRS3	dehydrogenase/reductase 3 [Source:HGNC Symbol;Acc:HGNC:17693]	43.42	42.28	40.94	15.24	12.67	13.57
ENSG00000021762	0.303553796384	-1.71997587858	2.96825091567e-88	1.1054140035899996e-86	yes	down	24.8533333333	7.216666666669999	OSBPL5	oxysterol binding protein like 5 [Source:HGNC Symbol;Acc:HGNC:16392]	26.51	24.34	23.71	7.72	6.43	7.5
ENSG00000172315	2.9485996633599996	1.5600299584200001	4.7946703969599987e-88	1.7824793856199996e-86	yes	up	11.0333333333	28.6533333333	TP53RK	TP53 regulating kinase [Source:HGNC Symbol;Acc:HGNC:16197]	11.36	11.22	10.52	26.79	28.93	30.24
ENSG00000213523	2.3319117916900005	1.22151321731	5.071718365959999e-88	1.8821906730299995e-86	yes	up	55.6733333333	111.756666667	SRA1	steroid receptor RNA activator 1 [Source:HGNC Symbol;Acc:HGNC:11281]	55.9	53.69	57.43	109.34	112.09	113.84
ENSG00000115419	0.5265870155219999	-0.925256146753	5.305855637189999e-88	1.9656580310099995e-86	yes	down	120.506666667	59.3533333333	GLS	glutaminase [Source:HGNC Symbol;Acc:HGNC:4331]	120.48	125.42	115.62	62.47	52.76	62.83
ENSG00000132780	0.496711952273	-1.0095186324299998	6.379121327589999e-88	2.3591674048699996e-86	yes	down	157.74333333299998	81.7366666667	NASP	nuclear autoantigenic sperm protein [Source:HGNC Symbol;Acc:HGNC:7644]	143.25	165.46	164.52	83.72	78.71	82.78
ENSG00000169718	2.20651984468	1.14177272247	1.0837250875499995e-87	4.0009552538799994e-86	yes	up	51.87	102.31333333299999	DUS1L	dihydrouridine synthase 1 like [Source:HGNC Symbol;Acc:HGNC:30086]	50.34	53.72	51.55	104.83	101.29	100.82
ENSG00000090861	0.514480181951	-0.9588125900740001	1.7829900448299994e-87	6.57115119983e-86	yes	down	128.413333333	54.946666666700004	AARS1	alanyl-tRNA synthetase 1 [Source:HGNC Symbol;Acc:HGNC:20]	124.85	125.86	134.53	57.04	54.34	53.46
ENSG00000261236	2.0381086532	1.0272309647799998	3.2043493408399997e-87	1.1789127747599998e-85	yes	up	93.25	165.63	BOP1	BOP1 ribosomal biogenesis factor [Source:HGNC Symbol;Acc:HGNC:15519]	93.98	90.82	94.95	170.99	172.88	153.02
ENSG00000185989	0.42959351643999993	-1.21895587501	3.6137862904299987e-87	1.3272564751499997e-85	yes	down	30.1733333333	14.736666666700001	RASA3	RAS p21 protein activator 3 [Source:HGNC Symbol;Acc:HGNC:20331]	30.05	29.75	30.72	16.59	14.12	13.5
ENSG00000163466	1.6550929888600001	0.726912274921	3.9246569957099993e-87	1.4389508317199996e-85	yes	up	343.94	500.57333333300005	ARPC2	actin related protein 2/3 complex subunit 2 [Source:HGNC Symbol;Acc:HGNC:705]	343.9	349.19	338.73	510.22	494.16	497.34
ENSG00000101782	2.29063741184	1.19574911052	4.835528496639999e-87	1.7698698975199997e-85	yes	up	18.456666666700002	35.1633333333	RIOK3	RIO kinase 3 [Source:HGNC Symbol;Acc:HGNC:11451]	18.04	20.21	17.12	36.97	33.88	34.64
ENSG00000214706	2.21482397369	1.14719204308	5.24713903693e-87	1.9172308021399996e-85	yes	up	62.5933333333	119.676666667	IFRD2	interferon related developmental regulator 2 [Source:HGNC Symbol;Acc:HGNC:5457]	62.81	61.16	63.81	113.44	125.62	119.97
ENSG00000100949	2.53882468362	1.34416077434	5.8963154539499985e-87	2.1507416404099996e-85	yes	up	25.686666666700003	59.42	RABGGTA	Rab geranylgeranyltransferase subunit alpha [Source:HGNC Symbol;Acc:HGNC:9795]	22.9	27.79	26.37	62.34	59.12	56.8
ENSG00000064205	0.0722458590468	-3.79094129149	6.265791968199999e-87	2.2816051368599997e-85	yes	down	17.5566666667	1.11666666667	CCN5	cellular communication network factor 5 [Source:HGNC Symbol;Acc:HGNC:12770]	17.14	18.32	17.21	1.15	0.97	1.23
ENSG00000181026	1.73987589854	0.798984405528	7.635022576339999e-87	2.7754479679399994e-85	yes	up	77.7666666667	125.416666667	AEN	apoptosis enhancing nuclease [Source:HGNC Symbol;Acc:HGNC:25722]	75.49	79.79	78.02	130.61	125.73	119.91
ENSG00000163694	0.14420214347899998	-2.7938354853500003	1.4521177632899997e-86	5.269678465679999e-85	yes	down	7.69	1.3066666666700002	RBM47	RNA binding motif protein 47 [Source:HGNC Symbol;Acc:HGNC:30358]	7.58	8.35	7.14	1.05	1.84	1.03
ENSG00000173517	0.333264250418	-1.58526152845	1.8033852285399998e-86	6.533284377269998e-85	yes	down	6.01	2.08333333333	PEAK1	pseudopodium enriched atypical kinase 1 [Source:HGNC Symbol;Acc:HGNC:29431]	6.22	6.21	5.6	2.79	1.92	1.54
ENSG00000059728	4.00870459106	2.00313610651	2.4296315074399994e-86	8.787098535059999e-85	yes	up	2.82	7.56	MXD1	MAX dimerization protein 1 [Source:HGNC Symbol;Acc:HGNC:6761]	1.86	4.56	2.04	7.17	7.99	7.52
ENSG00000166189	2.27711078938	1.18720448533	2.7680605578899994e-86	9.994106102389998e-85	yes	up	24.1933333333	49.0766666667	HPS6	HPS6 biogenesis of lysosomal organelles complex 2 subunit 3 [Source:HGNC Symbol;Acc:HGNC:18817]	25.04	23.6	23.94	49.6	48.73	48.9
ENSG00000101856	2.05103329507	1.0363509117299998	2.9776925224299994e-86	1.0732792912499996e-84	yes	up	48.6733333333	88.4866666667	PGRMC1	progesterone receptor membrane component 1 [Source:HGNC Symbol;Acc:HGNC:16090]	46.61	50.83	48.58	89.78	87.03	88.65
ENSG00000086232	0.47557274849500003	-1.07226204746	3.750886202839999e-86	1.3496854373799998e-84	yes	down	49.2966666667	22.11	EIF2AK1	eukaryotic translation initiation factor 2 alpha kinase 1 [Source:HGNC Symbol;Acc:HGNC:24921]	47.16	51.69	49.04	19.92	22.25	24.16
ENSG00000142089	0.280864323889	-1.83205471363	5.0551209376099994e-86	1.81592219584e-84	yes	down	224.603333333	62.27	IFITM3	interferon induced transmembrane protein 3 [Source:HGNC Symbol;Acc:HGNC:5414]	249.21	204.67	219.93	70.89	52.72	63.2
ENSG00000155093	0.17931706954100002	-2.4794152672	5.5391332243599986e-86	1.98644134588e-84	yes	down	7.64333333333	1.0	PTPRN2	protein tyrosine phosphatase receptor type N2 [Source:HGNC Symbol;Acc:HGNC:9677]	7.64	6.73	8.56	1.09	1.0	0.91
ENSG00000264364	2.15092918783	1.1049600296200002	6.423051935719998e-86	2.2995605434399996e-84	yes	up	16.1833333333	31.51	DYNLL2	dynein light chain LC8-type 2 [Source:HGNC Symbol;Acc:HGNC:24596]	16.59	16.48	15.48	32.24	33.43	28.86
ENSG00000169733	2.3324630236700004	1.2218542103399999	7.790889478879998e-86	2.78458939059e-84	yes	up	36.2733333333	76.3433333333	RFNG	RFNG O-fucosylpeptide 3-beta-N-acetylglucosaminyltransferase [Source:HGNC Symbol;Acc:HGNC:9974]	37.37	34.88	36.57	77.69	78.12	73.22
ENSG00000183431	1.8371495821000001	0.877469096548	7.897104890529998e-86	2.81782459595e-84	yes	up	66.0733333333	108.6	SF3A3	splicing factor 3a subunit 3 [Source:HGNC Symbol;Acc:HGNC:10767]	64.28	70.12	63.82	108.92	109.97	106.91
ENSG00000120742	1.9159836462400002	0.93808524709	9.155567153559998e-86	3.2614028679799997e-84	yes	up	82.74	186.36	SERP1	stress associated endoplasmic reticulum protein 1 [Source:HGNC Symbol;Acc:HGNC:10759]	83.83	82.4	81.99	185.39	194.19	179.5
ENSG00000129250	1.84576569387	0.884219425279	2.1150340900199997e-85	7.52161205103e-84	yes	up	48.8466666667	84.8366666667	KIF1C	kinesin family member 1C [Source:HGNC Symbol;Acc:HGNC:6317]	48.47	46.93	51.14	83.41	94.66	76.44
ENSG00000157851	0.267443896147	-1.90269181735	2.763948687359999e-85	9.812939156359998e-84	yes	down	18.2333333333	4.54333333333	DPYSL5	dihydropyrimidinase like 5 [Source:HGNC Symbol;Acc:HGNC:20637]	18.19	16.97	19.54	4.99	4.69	3.95
ENSG00000186868	0.126926658763	-2.9779329805900003	3.446015764279999e-85	1.22141477222e-83	yes	down	9.60666666667	1.40333333333	MAPT	microtubule associated protein tau [Source:HGNC Symbol;Acc:HGNC:6893]	10.51	8.64	9.67	1.18	1.41	1.62
ENSG00000135052	0.6030796933820001	-0.7295794366249999	4.5635221081199984e-85	1.6148197333399995e-83	yes	down	181.323333333	100.683333333	GOLM1	golgi membrane protein 1 [Source:HGNC Symbol;Acc:HGNC:15451]	176.23	186.37	181.37	100.78	102.59	98.68
ENSG00000006283	0.07295765318939999	-3.7767968663400002	5.355299181279999e-85	1.8918504669899995e-83	yes	down	3.5466666666699997	0.26333333333299996	CACNA1G	calcium voltage-gated channel subunit alpha1 G [Source:HGNC Symbol;Acc:HGNC:1394]	3.56	3.52	3.56	0.23	0.32	0.24
ENSG00000065357	2.53397787157	1.34140392593	6.754706251779998e-85	2.3822641154899992e-83	yes	up	25.12	59.4366666667	DGKA	diacylglycerol kinase alpha [Source:HGNC Symbol;Acc:HGNC:2849]	22.26	23.42	29.68	58.95	54.77	64.59
ENSG00000196535	0.41522684678599997	-1.26802836971	6.993114108779999e-85	2.4622696982699996e-83	yes	down	32.5933333333	12.4633333333	MYO18A	myosin XVIIIA [Source:HGNC Symbol;Acc:HGNC:31104]	30.35	34.35	33.08	12.69	11.58	13.12
ENSG00000231187	0.22774465243900002	-2.13451091568	7.05028650201e-85	2.4783036809599997e-83	yes	down	7.953333333330001	2.33333333333		novel transcript	7.72	8.31	7.83	1.98	2.44	2.58
ENSG00000197170	2.34915225945	1.23214022414	7.574144222859998e-85	2.6580629363299994e-83	yes	up	40.3	87.3066666667	PSMD12	proteasome 26S subunit, non-ATPase 12 [Source:HGNC Symbol;Acc:HGNC:9557]	36.74	44.5	39.66	81.34	86.12	94.46
ENSG00000162645	0.206199094093	-2.27789010045	9.384415569059998e-85	3.2879411258599994e-83	yes	down	11.33	2.07333333333	GBP2	guanylate binding protein 2 [Source:HGNC Symbol;Acc:HGNC:4183]	9.82	12.88	11.29	2.58	1.84	1.8
ENSG00000105738	0.41503405274000005	-1.26869838324	1.3072129977699999e-84	4.572455053919999e-83	yes	down	25.45	10.826666666700001	SIPA1L3	signal induced proliferation associated 1 like 3 [Source:HGNC Symbol;Acc:HGNC:23801]	26.07	25.46	24.82	11.59	11.09	9.8
ENSG00000148700	0.285188742297	-1.81001106175	1.4228395605399995e-84	4.968742347309999e-83	yes	down	17.78	4.98333333333	ADD3	adducin 3 [Source:HGNC Symbol;Acc:HGNC:245]	15.73	15.95	21.66	4.71	4.66	5.58
ENSG00000196754	6.6694514623500005	2.7375681099699998	1.7639833389699998e-84	6.1499792285999996e-83	yes	up	8.156666666669999	37.58	S100A2	S100 calcium binding protein A2 [Source:HGNC Symbol;Acc:HGNC:10492]	9.96	6.13	8.38	39.0	37.57	36.17
ENSG00000106665	0.48437625897299996	-1.04579993981	1.8288444536099996e-84	6.365693554069998e-83	yes	down	40.02	17.7566666667	CLIP2	CAP-Gly domain containing linker protein 2 [Source:HGNC Symbol;Acc:HGNC:2586]	40.41	39.15	40.5	18.02	17.42	17.83
ENSG00000140718	0.289456227883	-1.78858289724	1.8388130040099998e-84	6.3899501813199994e-83	yes	down	38.3833333333	9.71666666667	FTO	FTO alpha-ketoglutarate dependent dioxygenase [Source:HGNC Symbol;Acc:HGNC:24678]	37.77	38.39	38.99	10.11	8.99	10.05
ENSG00000112984	0.41377624118699996	-1.2730772861	3.335800119639999e-84	1.1573161913399997e-82	yes	down	71.5633333333	27.0133333333	KIF20A	kinesin family member 20A [Source:HGNC Symbol;Acc:HGNC:9787]	70.72	71.53	72.44	30.24	26.05	24.75
ENSG00000172115	2.26077244695	1.17681578812	3.669424406459999e-84	1.2709931496999996e-82	yes	up	28.116666666700002	53.1033333333	CYCS	cytochrome c, somatic [Source:HGNC Symbol;Acc:HGNC:19986]	26.45	32.49	25.41	49.8	55.24	54.27
ENSG00000064961	0.47317855597900005	-1.07954340135	4.23647892716e-84	1.4650239302999996e-82	yes	down	180.71	76.8433333333	HMG20B	high mobility group 20B [Source:HGNC Symbol;Acc:HGNC:5002]	188.67	176.46	177.0	76.16	76.95	77.42
ENSG00000141994	3.9208054641400003	1.9711500624400002	4.6806411498599985e-84	1.6159970465799996e-82	yes	up	8.593333333330001	29.81	DUS3L	dihydrouridine synthase 3 like [Source:HGNC Symbol;Acc:HGNC:26920]	8.56	8.41	8.81	31.94	28.7	28.79
ENSG00000177426	0.440433729694	-1.18300313598	5.798456397749998e-84	1.9986847602699996e-82	yes	down	133.776666667	49.36	TGIF1	TGFB induced factor homeobox 1 [Source:HGNC Symbol;Acc:HGNC:11776]	127.87	137.21	136.25	47.65	48.02	52.41
ENSG00000185298	2.10877605867	1.07640589636	1.0436357067099998e-83	3.59152307338e-82	yes	up	46.7	86.14333333329999	CCDC137	coiled-coil domain containing 137 [Source:HGNC Symbol;Acc:HGNC:33451]	46.29	46.88	46.93	84.86	90.1	83.47
ENSG00000196975	0.56763138464	-0.816973735912	1.09677309072e-83	3.7683000610699994e-82	yes	down	253.97666666700002	141.37	ANXA4	annexin A4 [Source:HGNC Symbol;Acc:HGNC:542]	249.56	257.57	254.8	134.27	158.59	131.25
ENSG00000183020	0.46479536889899997	-1.10533240072	1.2042218030499998e-83	4.130810442619999e-82	yes	down	69.5533333333	29.0666666667	AP2A2	adaptor related protein complex 2 subunit alpha 2 [Source:HGNC Symbol;Acc:HGNC:562]	65.21	65.16	78.29	28.85	30.76	27.59
ENSG00000132561	0.19269664039599999	-2.37559667596	1.3516659547899998e-83	4.6291299306999996e-82	yes	down	11.3	1.89333333333	MATN2	matrilin 2 [Source:HGNC Symbol;Acc:HGNC:6908]	11.81	10.54	11.55	2.42	1.61	1.65
ENSG00000243725	2.81073825077	1.49094910939	1.4460378182299997e-83	4.944381637889999e-82	yes	up	11.4633333333	29.13	TTC4	tetratricopeptide repeat domain 4 [Source:HGNC Symbol;Acc:HGNC:12394]	10.96	11.72	11.71	28.64	30.45	28.3
ENSG00000170485	0.411281521591	-1.2818018402299998	2.1288430926799995e-83	7.267406339779999e-82	yes	down	57.5666666667	19.0	NPAS2	neuronal PAS domain protein 2 [Source:HGNC Symbol;Acc:HGNC:7895]	50.68	58.76	63.26	23.7	16.8	16.5
ENSG00000086062	0.539327956325	-0.8907652763070001	2.4521770281599995e-83	8.3578040086e-82	yes	down	99.08	47.67	B4GALT1	beta-1,4-galactosyltransferase 1 [Source:HGNC Symbol;Acc:HGNC:924]	99.07	96.72	101.45	49.19	47.14	46.68
ENSG00000104907	2.6659408335099997	1.4146447623700003	2.5553649231999993e-83	8.695588433549998e-82	yes	up	19.043333333299998	47.553333333299996	TRMT1	tRNA methyltransferase 1 [Source:HGNC Symbol;Acc:HGNC:25980]	18.6	18.6	19.93	49.28	48.06	45.32
ENSG00000144655	2.02171062129	1.0155765110400001	3.7371448807099994e-83	1.2696756020599998e-81	yes	up	31.6766666667	56.6366666667	CSRNP1	cysteine and serine rich nuclear protein 1 [Source:HGNC Symbol;Acc:HGNC:14300]	31.26	31.58	32.19	55.39	58.62	55.9
ENSG00000011422	3.7623304649800002	1.9116265738099998	6.498978321459999e-83	2.2044782834999997e-81	yes	up	12.62	38.9966666667	PLAUR	plasminogen activator, urokinase receptor [Source:HGNC Symbol;Acc:HGNC:9053]	12.04	12.38	13.44	37.28	38.71	41.0
ENSG00000106211	1.9681055926099997	0.9768076260870001	9.050495741169997e-83	3.0650820394e-81	yes	up	1426.34333333	2803.21666667	HSPB1	heat shock protein family B (small) member 1 [Source:HGNC Symbol;Acc:HGNC:5246]	1409.11	1339.24	1530.68	2869.7	2867.34	2672.61
ENSG00000138356	26.448825343699998	4.72513174507	1.0461300380499997e-82	3.5372479476999994e-81	yes	up	0.34	8.52666666667	AOX1	aldehyde oxidase 1 [Source:HGNC Symbol;Acc:HGNC:553]	0.48	0.36	0.18	8.24	8.77	8.57
ENSG00000134318	0.367549039209	-1.44399134452	2.04527582394e-82	6.904669667449999e-81	yes	down	17.86	6.203333333330001	ROCK2	Rho associated coiled-coil containing protein kinase 2 [Source:HGNC Symbol;Acc:HGNC:10252]	16.83	20.31	16.44	6.61	5.53	6.47
ENSG00000184500	0.349227658399	-1.5177602717299998	2.70660993861e-82	9.122817232969998e-81	yes	down	38.0266666667	11.9666666667	PROS1	protein S [Source:HGNC Symbol;Acc:HGNC:9456]	36.58	43.05	34.45	11.97	11.34	12.59
ENSG00000180340	0.41289504534599997	-1.27615298831	2.9901922481199994e-82	1.0062729110499999e-80	yes	down	31.363333333299998	11.55	FZD2	frizzled class receptor 2 [Source:HGNC Symbol;Acc:HGNC:4040]	31.19	30.71	32.19	12.21	11.67	10.77
ENSG00000108679	0.548539423182	-0.8663327849500001	3.2199736550099993e-82	1.0818908327899999e-80	yes	down	463.163333333	231.74333333299998	LGALS3BP	galectin 3 binding protein [Source:HGNC Symbol;Acc:HGNC:6564]	470.82	448.69	469.98	235.65	237.82	221.76
ENSG00000079805	0.505837536186	-0.983253997269	3.66523544753e-82	1.2295566220999996e-80	yes	down	70.7366666667	33.12	DNM2	dynamin 2 [Source:HGNC Symbol;Acc:HGNC:2974]	69.99	71.91	70.31	34.73	34.51	30.12
ENSG00000184304	0.192225639954	-2.37912731254	3.7403771351499994e-82	1.2527910964299997e-80	yes	down	10.55	2.07666666667	PRKD1	protein kinase D1 [Source:HGNC Symbol;Acc:HGNC:9407]	9.17	11.69	10.79	2.19	2.29	1.75
ENSG00000086589	2.02945928354	1.02109539595	3.8164956902599993e-82	1.2762792966099998e-80	yes	up	42.71	76.8	RBM22	RNA binding motif protein 22 [Source:HGNC Symbol;Acc:HGNC:25503]	43.08	42.64	42.41	79.04	76.59	74.77
ENSG00000205352	1.9184160962799999	0.939915668707	3.976467774589999e-82	1.3276914817299997e-80	yes	up	324.39666666700003	551.65	PRR13	proline rich 13 [Source:HGNC Symbol;Acc:HGNC:24528]	315.07	314.35	343.77	540.73	556.76	557.46
ENSG00000174996	2.15111863711	1.1050870935400001	4.3189001274699984e-82	1.4397685526699998e-80	yes	up	30.793333333299998	56.7833333333	KLC2	kinesin light chain 2 [Source:HGNC Symbol;Acc:HGNC:20716]	30.04	29.48	32.86	54.42	58.59	57.34
ENSG00000221968	2.09849199477	1.06935295971	6.26564209738e-82	2.08547981185e-80	yes	up	62.48	124.39	FADS3	fatty acid desaturase 3 [Source:HGNC Symbol;Acc:HGNC:3576]	62.54	61.54	63.36	127.7	121.58	123.89
ENSG00000169242	0.355401141002	-1.49247978179	6.493473797859998e-82	2.1579403875499998e-80	yes	down	55.7433333333	17.68	EFNA1	ephrin A1 [Source:HGNC Symbol;Acc:HGNC:3221]	55.05	54.66	57.52	18.44	17.29	17.31
ENSG00000094804	1.9138409203	0.9364709170550001	6.547419613929999e-82	2.17247870118e-80	yes	up	37.3933333333	63.873333333299996	CDC6	cell division cycle 6 [Source:HGNC Symbol;Acc:HGNC:1744]	35.82	39.38	36.98	64.21	64.92	62.49
ENSG00000141068	0.43140920321599996	-1.2128711411700002	6.672041740379998e-82	2.21038620768e-80	yes	down	24.6633333333	10.7033333333	KSR1	kinase suppressor of ras 1 [Source:HGNC Symbol;Acc:HGNC:6465]	24.29	22.86	26.84	10.08	10.32	11.71
ENSG00000126903	2.75236425259	1.4606714114	6.798599928249999e-82	2.2488163924200002e-80	yes	up	16.293333333299998	39.49	SLC10A3	solute carrier family 10 member 3 [Source:HGNC Symbol;Acc:HGNC:22979]	16.65	16.78	15.45	39.42	41.1	37.95
ENSG00000166387	0.193873601293	-2.36681172196	7.231773607129998e-82	2.3883913392099992e-80	yes	down	17.45	3.09666666667	PPFIBP2	PPFIA binding protein 2 [Source:HGNC Symbol;Acc:HGNC:9250]	17.01	14.96	20.38	2.68	3.45	3.16
ENSG00000145703	0.0152458477925	-6.03543981168	8.20579690436e-82	2.7058805829199996e-80	yes	down	6.24	0.15	IQGAP2	IQ motif containing GTPase activating protein 2 [Source:HGNC Symbol;Acc:HGNC:6111]	5.11	6.65	6.96	0.17	0.09	0.19
ENSG00000133398	2.32336453891	1.21621553263	8.34303278516e-82	2.7468822935e-80	yes	up	58.18	119.37333333299999	MED10	mediator complex subunit 10 [Source:HGNC Symbol;Acc:HGNC:28760]	60.06	57.25	57.23	120.74	117.94	119.44
ENSG00000101000	2.00879971835	1.00633373145	8.83012803627e-82	2.9027683245199998e-80	yes	up	89.52	149.293333333	PROCR	protein C receptor [Source:HGNC Symbol;Acc:HGNC:9452]	90.05	91.13	87.38	149.48	147.0	151.4
ENSG00000186153	0.16088789602	-2.63587230213	1.1218065577699998e-81	3.68208371241e-80	yes	down	22.2666666667	5.836666666669999	WWOX	WW domain containing oxidoreductase [Source:HGNC Symbol;Acc:HGNC:12799]	23.52	20.22	23.06	6.36	5.79	5.36
ENSG00000101811	2.5998167704700004	1.3784099487700001	1.50997863625e-81	4.9485484476e-80	yes	up	14.96	34.78	CSTF2	cleavage stimulation factor subunit 2 [Source:HGNC Symbol;Acc:HGNC:2484]	14.87	15.42	14.59	33.95	36.68	33.71
ENSG00000170456	0.39352476349699994	-1.34547367123	2.0987122389999997e-81	6.867399096019998e-80	yes	down	14.1133333333	8.87	DENND5B	DENN domain containing 5B [Source:HGNC Symbol;Acc:HGNC:28338]	12.54	16.79	13.01	9.83	8.16	8.62
ENSG00000173402	0.48527733534699996	-1.04311861361	3.226892092679999e-81	1.0542830576399999e-79	yes	down	104.196666667	45.7966666667	DAG1	dystroglycan 1 [Source:HGNC Symbol;Acc:HGNC:2666]	108.31	99.64	104.64	49.43	45.48	42.48
ENSG00000235173	2.3125820589400004	1.20950455868	3.7372037584499994e-81	1.2191411096899999e-79	yes	up	26.74	54.0933333333	HGH1	HGH1 homolog [Source:HGNC Symbol;Acc:HGNC:24161]	27.23	26.26	26.73	55.96	54.24	52.08
ENSG00000124067	2.0577448307900004	1.04106409293	4.578373821019999e-81	1.4912617604799997e-79	yes	up	32.7666666667	61.11	SLC12A4	solute carrier family 12 member 4 [Source:HGNC Symbol;Acc:HGNC:10913]	32.9	31.79	33.61	63.58	58.29	61.46
ENSG00000171206	2.02599410321	1.0186299750799999	4.800682583069999e-81	1.5612845860199997e-79	yes	up	42.2433333333	70.0	TRIM8	tripartite motif containing 8 [Source:HGNC Symbol;Acc:HGNC:15579]	41.26	41.85	43.62	71.78	71.34	66.88
ENSG00000240891	6.03335339934	2.59296008966	5.67586056074e-81	1.8430972814799998e-79	yes	up	0.606666666667	3.25666666667	PLCXD2	phosphatidylinositol specific phospholipase C X domain containing 2 [Source:HGNC Symbol;Acc:HGNC:26462]	0.58	0.64	0.6	3.39	3.1	3.28
ENSG00000131171	0.381513022808	-1.3901957911200002	7.764031147769999e-81	2.51734233653e-79	yes	down	64.6466666667	21.8566666667	SH3BGRL	SH3 domain binding glutamate rich protein like [Source:HGNC Symbol;Acc:HGNC:10823]	63.43	68.44	62.07	20.33	22.04	23.2
ENSG00000115414	0.29569672215	-1.75780984387	1.1048865420499999e-80	3.576944242959999e-79	yes	down	14.176666666700001	4.88	FN1	fibronectin 1 [Source:HGNC Symbol;Acc:HGNC:3778]	15.61	13.76	13.16	5.13	4.52	4.99
ENSG00000110328	0.212301969349	-2.2358103409	1.16708709292e-80	3.7725780354099983e-79	yes	down	14.6433333333	2.84333333333	GALNT18	polypeptide N-acetylgalactosaminyltransferase 18 [Source:HGNC Symbol;Acc:HGNC:30488]	14.99	15.0	13.94	3.27	2.31	2.95
ENSG00000011007	2.12191778541	1.0853687595100001	1.46387965251e-80	4.7247824784499986e-79	yes	up	20.36	39.6066666667	ELOA	elongin A [Source:HGNC Symbol;Acc:HGNC:11620]	20.38	20.32	20.38	40.68	39.37	38.77
ENSG00000176871	2.09551496813	1.06730482659	1.70905275629e-80	5.507752165569998e-79	yes	up	35.4233333333	66.6766666667	WSB2	WD repeat and SOCS box containing 2 [Source:HGNC Symbol;Acc:HGNC:19222]	36.1	36.39	33.78	68.55	66.61	64.87
ENSG00000141012	0.43270073430699996	-1.20855852582	1.81440555492e-80	5.838439143649999e-79	yes	down	54.39	20.2266666667	GALNS	galactosamine (N-acetyl)-6-sulfatase [Source:HGNC Symbol;Acc:HGNC:4122]	55.13	52.2	55.84	21.09	20.29	19.3
ENSG00000132334	0.41300478183300005	-1.2757696094	1.87366926593e-80	6.020045656539999e-79	yes	down	18.91	6.613333333330001	PTPRE	protein tyrosine phosphatase receptor type E [Source:HGNC Symbol;Acc:HGNC:9669]	18.84	19.09	18.8	6.75	6.91	6.18
ENSG00000063180	0.17053226904399998	-2.5518833352000003	2.2580786610999997e-80	7.244215608239999e-79	yes	down	25.1966666667	3.71	CA11	carbonic anhydrase 11 [Source:HGNC Symbol;Acc:HGNC:1370]	22.97	22.68	29.94	4.2	2.81	4.12
ENSG00000143319	2.18652121857	1.1286373487799999	2.5352961585299994e-80	8.121335153239999e-79	yes	up	30.9	55.0666666667	ISG20L2	interferon stimulated exonuclease gene 20 like 2 [Source:HGNC Symbol;Acc:HGNC:25745]	30.02	29.09	33.59	53.35	58.38	53.47
ENSG00000109089	2.0095061456599996	1.00684098959	2.9995701941199994e-80	9.594120762039999e-79	yes	up	24.11	43.1566666667	CDR2L	cerebellar degeneration related protein 2 like [Source:HGNC Symbol;Acc:HGNC:29999]	23.99	24.16	24.18	44.5	43.25	41.72
ENSG00000163453	0.542139029165	-0.8832652230760001	3.1501978582699998e-80	1.0060796818099998e-78	yes	down	699.1866666669999	344.683333333	IGFBP7	insulin like growth factor binding protein 7 [Source:HGNC Symbol;Acc:HGNC:5476]	731.53	698.97	667.06	345.89	347.45	340.71
ENSG00000204054	0.423429262054	-1.23980712133	4.564784194469999e-80	1.45567414537e-78	yes	down	49.5866666667	21.32	LINC00963	long intergenic non-protein coding RNA 963 [Source:HGNC Symbol;Acc:HGNC:48716]	51.62	48.47	48.67	20.14	21.91	21.91
ENSG00000076685	0.532628318576	-0.90879895965	5.194384692199999e-80	1.6539728357699997e-78	yes	down	80.8433333333	39.87	NT5C2	5'-nucleotidase, cytosolic II [Source:HGNC Symbol;Acc:HGNC:8022]	82.2	81.87	78.46	40.2	39.32	40.09
ENSG00000175387	0.5035691286339999	-0.989738253713	5.854077895089999e-80	1.8612472734499998e-78	yes	down	131.453333333	54.6033333333	SMAD2	SMAD family member 2 [Source:HGNC Symbol;Acc:HGNC:6768]	123.38	139.73	131.25	58.08	53.16	52.57
ENSG00000187164	0.42430275231299996	-1.23683405794	7.68251762581e-80	2.4389417356899994e-78	yes	down	31.2866666667	11.906666666700001	SHTN1	shootin 1 [Source:HGNC Symbol;Acc:HGNC:29319]	29.62	33.18	31.06	11.36	12.11	12.25
ENSG00000101079	0.399921135883	-1.32221256511	9.392156211589997e-80	2.977257613379999e-78	yes	down	51.2166666667	18.2866666667	NDRG3	NDRG family member 3 [Source:HGNC Symbol;Acc:HGNC:14462]	50.22	48.73	54.7	19.81	17.63	17.42
ENSG00000115762	1.8440260972	0.8828590733589999	1.1588221184e-79	3.66793889543e-78	yes	up	48.9033333333	80.6033333333	PLEKHB2	pleckstrin homology domain containing B2 [Source:HGNC Symbol;Acc:HGNC:19236]	49.16	49.47	48.08	80.26	79.67	81.88
ENSG00000198408	2.01735028492	1.0124616097	1.2970992970799997e-79	4.0995265914399994e-78	yes	up	30.92	51.6566666667	OGA	O-GlcNAcase [Source:HGNC Symbol;Acc:HGNC:7056]	28.28	31.67	32.81	54.81	51.37	48.79
ENSG00000161960	1.59540717208	0.673924668611	1.9208698591899995e-79	6.061980702309998e-78	yes	up	1103.85333333	1522.85333333	EIF4A1	eukaryotic translation initiation factor 4A1 [Source:HGNC Symbol;Acc:HGNC:3282]	1118.03	1108.99	1084.54	1533.25	1522.88	1512.43
ENSG00000182307	1.9527515752700002	0.9655084244329999	3.855306320099999e-79	1.2148777400999996e-77	yes	up	47.4566666667	88.83	C8orf33	chromosome 8 open reading frame 33 [Source:HGNC Symbol;Acc:HGNC:26104]	47.67	49.89	44.81	88.88	91.81	85.8
ENSG00000127220	0.31752572575599997	-1.65505461192	4.450653861679999e-79	1.4004110570399997e-77	yes	down	35.5066666667	10.106666666699999	ABHD8	abhydrolase domain containing 8 [Source:HGNC Symbol;Acc:HGNC:23759]	36.41	33.7	36.41	10.66	9.5	10.16
ENSG00000153048	0.452340047126	-1.1445203668100001	8.323716689179999e-79	2.6152184795399995e-77	yes	down	164.75	67.64333333329999	CARHSP1	calcium regulated heat stable protein 1 [Source:HGNC Symbol;Acc:HGNC:17150]	159.04	160.47	174.74	66.7	68.13	68.1
ENSG00000196449	3.47336500857	1.79633402845	8.525123779979998e-79	2.6745535605499996e-77	yes	up	5.30666666667	23.456666666700002	YRDC	yrdC N6-threonylcarbamoyltransferase domain containing [Source:HGNC Symbol;Acc:HGNC:28905]	5.03	5.82	5.07	22.84	22.31	25.22
ENSG00000166780	0.375567136263	-1.41285726838	1.0317933573699999e-78	3.2312202984899996e-77	yes	down	40.9566666667	13.763333333299999	BMERB1	bMERB domain containing 1 [Source:HGNC Symbol;Acc:HGNC:19213]	40.3	41.7	40.87	14.41	13.93	12.95
ENSG00000197780	2.99146315495	1.5808512938100001	1.0329832988799997e-78	3.2312202984899996e-77	yes	up	21.8333333333	55.7233333333	TAF13	TATA-box binding protein associated factor 13 [Source:HGNC Symbol;Acc:HGNC:11546]	20.69	23.27	21.54	54.53	55.41	57.23
ENSG00000164338	3.03295534647	1.60072425764	2.0711250323599995e-78	6.46907704389e-77	yes	up	6.306666666669999	19.4766666667	UTP15	UTP15 small subunit processome component [Source:HGNC Symbol;Acc:HGNC:25758]	5.93	7.15	5.84	18.33	19.87	20.23
ENSG00000139233	2.4115434372799998	1.2699567964899998	2.7838215008899995e-78	8.682425419019999e-77	yes	up	19.13	40.57	LLPH	LLP homolog, long-term synaptic facilitation factor [Source:HGNC Symbol;Acc:HGNC:28229]	19.13	19.37	18.89	42.48	41.63	37.6
ENSG00000196155	2.0910826995800003	1.0642501197499998	4.1464915818499993e-78	1.2913532701199999e-76	yes	up	31.6933333333	71.98	PLEKHG4	pleckstrin homology and RhoGEF domain containing G4 [Source:HGNC Symbol;Acc:HGNC:24501]	32.01	32.88	30.19	71.98	70.35	73.61
ENSG00000198431	0.583238021005	-0.777843323563	4.433366485289999e-78	1.3786798959099996e-76	yes	down	482.493333333	252.293333333	TXNRD1	thioredoxin reductase 1 [Source:HGNC Symbol;Acc:HGNC:12437]	472.64	521.19	453.65	251.17	252.84	252.87
ENSG00000006468	0.192715954221	-2.3754520830700003	6.689084619309999e-78	2.0771265387799995e-76	yes	down	11.42	2.21333333333	ETV1	ETS variant transcription factor 1 [Source:HGNC Symbol;Acc:HGNC:3490]	12.5	10.19	11.57	2.36	1.68	2.6
ENSG00000163932	2.41476066773	1.27188020745	7.347704777979999e-78	2.2783232486299996e-76	yes	up	23.08	50.27	PRKCD	protein kinase C delta [Source:HGNC Symbol;Acc:HGNC:9399]	21.81	22.42	25.01	48.84	53.0	48.97
ENSG00000223768	0.24670083410399998	-2.0191655014400003	8.287736053149999e-78	2.5660661831999993e-76	yes	down	6.47	1.63333333333	LINC00205	long intergenic non-protein coding RNA 205 [Source:HGNC Symbol;Acc:HGNC:16420]	6.12	5.88	7.41	1.96	1.57	1.37
ENSG00000104695	1.8476172106200002	0.885665890116	8.495285521139999e-78	2.62651048144e-76	yes	up	68.23	111.15	PPP2CB	protein phosphatase 2 catalytic subunit beta [Source:HGNC Symbol;Acc:HGNC:9300]	66.29	70.83	67.57	112.99	112.43	108.03
ENSG00000106771	0.506270027548	-0.982021019265	1.1800000704999999e-77	3.642950942299999e-76	yes	down	54.5766666667	26.89	TMEM245	transmembrane protein 245 [Source:HGNC Symbol;Acc:HGNC:1363]	56.87	57.24	49.62	28.1	25.46	27.11
ENSG00000104549	1.93043837123	0.948928497327	1.43200722274e-77	4.4145611952099997e-76	yes	up	37.626666666700004	66.91	SQLE	squalene epoxidase [Source:HGNC Symbol;Acc:HGNC:11279]	37.52	37.33	38.03	68.12	67.04	65.57
ENSG00000205542	0.5393886638409999	-0.890602893655	1.8654863174599997e-77	5.74257074198e-76	yes	down	1636.37333333	766.5866666669999	TMSB4X	thymosin beta 4 X-linked [Source:HGNC Symbol;Acc:HGNC:11881]	1579.27	1744.28	1585.57	752.12	738.52	809.12
ENSG00000090273	2.00662289053	1.00476951302	2.21075509111e-77	6.795599559999998e-76	yes	up	175.94666666700002	312.35333333299997	NUDC	nuclear distribution C, dynein complex regulator [Source:HGNC Symbol;Acc:HGNC:8045]	173.53	166.95	187.36	311.12	317.5	308.44
ENSG00000185585	0.328288533581	-1.6069637343599998	3.1120594072199997e-77	9.552318370689997e-76	yes	down	9.92	2.85	OLFML2A	olfactomedin like 2A [Source:HGNC Symbol;Acc:HGNC:27270]	9.56	10.31	9.89	3.04	2.73	2.78
ENSG00000142235	0.185897644564	-2.42741960433	4.439453112139999e-77	1.36070834813e-75	yes	down	11.35	2.12	LMTK3	lemur tyrosine kinase 3 [Source:HGNC Symbol;Acc:HGNC:19295]	12.07	9.51	12.47	1.92	2.03	2.41
ENSG00000172164	0.10932697909700001	-3.19327862977	5.322568215729999e-77	1.6290423582099998e-75	yes	down	4.84	0.5633333333330001	SNTB1	syntrophin beta 1 [Source:HGNC Symbol;Acc:HGNC:11168]	5.01	4.63	4.88	0.52	0.68	0.49
ENSG00000145833	0.480320323481	-1.0579312412100002	5.561802495679999e-77	1.69982090047e-75	yes	down	48.14	20.8933333333	DDX46	DEAD-box helicase 46 [Source:HGNC Symbol;Acc:HGNC:18681]	46.37	52.98	45.07	20.24	22.0	20.44
ENSG00000139178	0.34467833152599997	-1.53667748949	7.932863247739998e-77	2.4210007579299993e-75	yes	down	39.7066666667	16.3933333333	C1RL	complement C1r subcomponent like [Source:HGNC Symbol;Acc:HGNC:21265]	40.71	40.45	37.96	19.35	16.27	13.56
ENSG00000166979	0.389144711079	-1.36162134551	7.970196396729999e-77	2.4289145013299995e-75	yes	down	61.33	18.6733333333	EVA1C	eva-1 homolog C [Source:HGNC Symbol;Acc:HGNC:13239]	64.04	60.36	59.59	18.32	19.2	18.5
ENSG00000076604	2.00257179459	1.0018539659	9.420940820829998e-77	2.8669268766499997e-75	yes	up	68.7866666667	119.476666667	TRAF4	TNF receptor associated factor 4 [Source:HGNC Symbol;Acc:HGNC:12034]	62.65	70.33	73.38	118.37	119.64	120.42
ENSG00000265241	1.7311654485699999	0.791743610565	1.0941460813199998e-76	3.3248929849199995e-75	yes	up	197.31	345.743333333	RBM8A	RNA binding motif protein 8A [Source:HGNC Symbol;Acc:HGNC:9905]	189.63	200.95	201.35	333.83	344.95	358.45
ENSG00000122566	0.610169533079	-0.7127179496699999	2.6870036751899993e-76	8.153639927189998e-75	yes	down	431.9	242.353333333	HNRNPA2B1	heterogeneous nuclear ribonucleoprotein A2/B1 [Source:HGNC Symbol;Acc:HGNC:5033]	413.57	451.54	430.59	240.73	249.49	236.84
ENSG00000106780	0.315052801094	-1.66633445836	3.0598509649699996e-76	9.271827205669999e-75	yes	down	9.17	2.58666666667	MEGF9	multiple EGF like domains 9 [Source:HGNC Symbol;Acc:HGNC:3234]	8.38	9.86	9.27	2.65	2.53	2.58
ENSG00000145730	0.491284055177	-1.02537067829	3.088805099009999e-76	9.346267928849999e-75	yes	down	62.77	27.34	PAM	peptidylglycine alpha-amidating monooxygenase [Source:HGNC Symbol;Acc:HGNC:8596]	60.19	64.73	63.39	30.15	26.65	25.22
ENSG00000147799	0.388879538792	-1.3626047666699999	3.1603804270899996e-76	9.549279979849999e-75	yes	down	16.6066666667	5.733333333330001	ARHGAP39	Rho GTPase activating protein 39 [Source:HGNC Symbol;Acc:HGNC:29351]	16.29	16.6	16.93	5.66	6.0	5.54
ENSG00000133065	2.25236639247	1.1714415297299998	3.640984932259999e-76	1.0985872666699999e-74	yes	up	10.4033333333	20.9133333333	SLC41A1	solute carrier family 41 member 1 [Source:HGNC Symbol;Acc:HGNC:19429]	10.02	10.44	10.75	21.15	21.15	20.44
ENSG00000163636	1.90877403217	0.932646321203	3.659762399869999e-76	1.1026910698999998e-74	yes	up	105.756666667	180.403333333	PSMD6	proteasome 26S subunit, non-ATPase 6 [Source:HGNC Symbol;Acc:HGNC:9564]	100.61	113.46	103.2	180.31	178.63	182.27
ENSG00000173575	0.490454643729	-1.02780836985	4.0739940824299993e-76	1.2257658466599997e-74	yes	down	33.35	15.22	CHD2	chromodomain helicase DNA binding protein 2 [Source:HGNC Symbol;Acc:HGNC:1917]	31.17	34.85	34.03	17.4	14.49	13.77
ENSG00000075461	0.200730282566	-2.31666981395	4.2129337049299994e-76	1.26578157662e-74	yes	down	9.656666666669999	1.73333333333	CACNG4	calcium voltage-gated channel auxiliary subunit gamma 4 [Source:HGNC Symbol;Acc:HGNC:1408]	9.72	9.36	9.89	1.97	1.69	1.54
ENSG00000105339	0.551316023936	-0.859048561085	5.105511465019999e-76	1.53179725673e-74	yes	down	63.1566666667	33.3066666667	DENND3	DENN domain containing 3 [Source:HGNC Symbol;Acc:HGNC:29134]	60.9	62.72	65.85	35.95	31.5	32.47
ENSG00000100201	0.547497831473	-0.869074844382	5.321620007329999e-76	1.5943902868699999e-74	yes	down	110.81	55.2433333333	DDX17	DEAD-box helicase 17 [Source:HGNC Symbol;Acc:HGNC:2740]	107.27	113.88	111.28	58.56	52.16	55.01
ENSG00000173473	0.49234563208000004	-1.02225663578	5.909305534289999e-76	1.7679779001599997e-74	yes	down	35.44	15.6333333333	SMARCC1	SWI/SNF related, matrix associated, actin dependent regulator of chromatin subfamily c member 1 [Source:HGNC Symbol;Acc:HGNC:11104]	35.57	34.34	36.41	16.42	15.17	15.31
ENSG00000100258	2.16988731744	1.11762012525	6.998917998879998e-76	2.0910371838999998e-74	yes	up	35.33	68.7866666667	LMF2	lipase maturation factor 2 [Source:HGNC Symbol;Acc:HGNC:25096]	35.86	34.09	36.04	73.08	66.49	66.79
ENSG00000197157	0.508615369669	-0.975353035907	8.228629099649998e-76	2.4549895949699996e-74	yes	down	70.06	32.3333333333	SND1	staphylococcal nuclease and tudor domain containing 1 [Source:HGNC Symbol;Acc:HGNC:30646]	69.76	67.93	72.49	33.06	32.94	31.0
ENSG00000151131	3.09912756166	1.63186213821	9.777924450309998e-76	2.9131377152499995e-74	yes	up	8.333333333330001	31.133333333299998	C12orf45	chromosome 12 open reading frame 45 [Source:HGNC Symbol;Acc:HGNC:28628]	7.8	8.85	8.35	30.81	31.03	31.56
ENSG00000122642	0.422424429345	-1.2432348248799998	9.950960962489998e-76	2.96054986624e-74	yes	down	52.3133333333	20.1566666667	FKBP9	FKBP prolyl isomerase 9 [Source:HGNC Symbol;Acc:HGNC:3725]	50.94	53.51	52.49	22.17	18.77	19.53
ENSG00000151090	0.266907473762	-1.90558839148	1.2583780716099997e-75	3.73862896533e-74	yes	down	7.38333333333	1.96	THRB	thyroid hormone receptor beta [Source:HGNC Symbol;Acc:HGNC:11799]	6.79	7.81	7.55	2.13	1.88	1.87
ENSG00000077463	2.51537127123	1.3307713589299999	1.31468472017e-75	3.9004754748099995e-74	yes	up	25.5533333333	56.3	SIRT6	sirtuin 6 [Source:HGNC Symbol;Acc:HGNC:14934]	25.75	24.21	26.7	56.8	56.28	55.82
ENSG00000116096	2.04654226283	1.03318845996	1.3579533929299997e-75	4.023243835359999e-74	yes	up	87.4266666667	155.56	SPR	sepiapterin reductase [Source:HGNC Symbol;Acc:HGNC:11257]	90.35	85.25	86.68	153.11	152.08	161.49
ENSG00000116016	0.596376152883	-0.745705524733	1.9505952959e-75	5.771052915729999e-74	yes	down	251.246666667	139.23	EPAS1	endothelial PAS domain protein 1 [Source:HGNC Symbol;Acc:HGNC:3374]	251.5	242.65	259.59	134.68	154.89	128.12
ENSG00000276023	1.86624350815	0.900137241859	2.1469771533699994e-75	6.343260377399998e-74	yes	up	83.82	138.75666666700002	DUSP14	dual specificity phosphatase 14 [Source:HGNC Symbol;Acc:HGNC:17007]	81.92	84.53	85.01	140.28	135.74	140.25
ENSG00000115828	3.60670206253	1.85068025189	3.48380444461e-75	1.0278670675799997e-73	yes	up	7.876666666669999	25.546666666700002	QPCT	glutaminyl-peptide cyclotransferase [Source:HGNC Symbol;Acc:HGNC:9753]	7.72	8.24	7.67	26.11	25.15	25.38
ENSG00000134508	0.2083040351	-2.2632373085	3.85109098065e-75	1.1346603052499998e-73	yes	down	11.7033333333	2.81333333333	CABLES1	Cdk5 and Abl enzyme substrate 1 [Source:HGNC Symbol;Acc:HGNC:25097]	12.87	11.35	10.89	2.42	2.8	3.22
ENSG00000166411	2.03482142768	1.02490219169	4.39293522418e-75	1.2925180406799998e-73	yes	up	52.7733333333	55.51	IDH3A	isocitrate dehydrogenase (NAD(+)) 3 catalytic subunit alpha [Source:HGNC Symbol;Acc:HGNC:5384]	56.74	78.01	23.57	45.0	74.85	46.68
ENSG00000141905	0.456740964711	-1.1305519052700002	4.80735222547e-75	1.4124995462999996e-73	yes	down	59.5966666667	31.456666666700002	NFIC	nuclear factor I C [Source:HGNC Symbol;Acc:HGNC:7786]	60.15	55.81	62.83	33.59	33.57	27.21
ENSG00000144645	0.390251611586	-1.35752350491	5.025769616409999e-75	1.4746411070099998e-73	yes	down	23.35	10.57	OSBPL10	oxysterol binding protein like 10 [Source:HGNC Symbol;Acc:HGNC:16395]	23.95	23.47	22.63	11.76	10.56	9.39
ENSG00000147274	0.514702120986	-0.958190367269	5.629696843659999e-75	1.64957086882e-73	yes	down	126.95666666700001	58.72	RBMX	RNA binding motif protein X-linked [Source:HGNC Symbol;Acc:HGNC:9910]	124.07	124.68	132.12	58.66	64.42	53.08
ENSG00000077549	0.535211343795	-0.901819400689	8.92529219603e-75	2.6116287686799993e-73	yes	down	282.643333333	140.54	CAPZB	capping actin protein of muscle Z-line subunit beta [Source:HGNC Symbol;Acc:HGNC:1491]	281.32	271.98	294.63	143.42	138.97	139.23
ENSG00000124831	0.535201539442	-0.901845829164	9.47822428667e-75	2.7696177469799993e-73	yes	down	63.12	31.7633333333	LRRFIP1	LRR binding FLII interacting protein 1 [Source:HGNC Symbol;Acc:HGNC:6702]	61.03	66.89	61.44	31.25	32.75	31.29
ENSG00000143479	2.7464110425599997	1.4575475631	1.0377841170899998e-74	3.028339351e-73	yes	up	4.3266666666699996	12.27	DYRK3	dual specificity tyrosine phosphorylation regulated kinase 3 [Source:HGNC Symbol;Acc:HGNC:3094]	4.03	4.17	4.78	12.08	12.04	12.69
ENSG00000171490	1.97794592178	0.984002982498	1.05841012222e-74	3.0843026571099995e-73	yes	up	72.98	123.23	RSL1D1	ribosomal L1 domain containing 1 [Source:HGNC Symbol;Acc:HGNC:24534]	71.22	80.75	66.97	127.28	127.39	115.02
ENSG00000263001	0.523855948619	-0.932757944926	1.1571787813999999e-74	3.367516721509999e-73	yes	down	57.5666666667	27.0033333333	GTF2I	general transcription factor IIi [Source:HGNC Symbol;Acc:HGNC:4659]	54.77	59.16	58.77	28.25	25.71	27.05
ENSG00000123066	0.438118781854	-1.19060603155	1.2614209682399998e-74	3.6658648656699994e-73	yes	down	17.28	6.603333333330001	MED13L	mediator complex subunit 13L [Source:HGNC Symbol;Acc:HGNC:22962]	15.99	18.65	17.2	7.04	6.6	6.17
ENSG00000197111	0.547196395263	-0.869869368599	1.3149324983299997e-74	3.816170583039999e-73	yes	down	628.743333333	306.373333333	PCBP2	poly(rC) binding protein 2 [Source:HGNC Symbol;Acc:HGNC:8648]	629.08	599.94	657.21	317.21	302.44	299.47
ENSG00000069424	0.37731487533200003	-1.4061591165399998	1.3842146402899998e-74	4.011774186049999e-73	yes	down	29.1066666667	12.7133333333	KCNAB2	potassium voltage-gated channel subfamily A regulatory beta subunit 2 [Source:HGNC Symbol;Acc:HGNC:6229]	29.37	26.78	31.17	12.78	13.33	12.03
ENSG00000054793	0.498918826361	-1.0031229854000001	1.4018677899299997e-74	4.0574168017699995e-73	yes	down	24.613333333299998	11.013333333299999	ATP9A	ATPase phospholipid transporting 9A (putative) [Source:HGNC Symbol;Acc:HGNC:13540]	25.55	24.31	23.98	11.06	11.22	10.76
ENSG00000135486	0.612649846745	-0.706865341848	1.5939268435899995e-74	4.60703251318e-73	yes	down	1487.38666667	793.2833333330001	HNRNPA1	heterogeneous nuclear ribonucleoprotein A1 [Source:HGNC Symbol;Acc:HGNC:5031]	1447.96	1593.18	1421.02	802.45	817.55	759.85
ENSG00000188385	0.28434015026099996	-1.8143102656799999	2.4103577411599993e-74	6.957376775349998e-73	yes	down	9.33666666667	3.14	JAKMIP3	Janus kinase and microtubule interacting protein 3 [Source:HGNC Symbol;Acc:HGNC:23523]	8.83	9.83	9.35	2.55	3.59	3.28
ENSG00000087586	0.522105909286	-0.937585607435	2.7292381562599995e-74	7.8671490128e-73	yes	down	118.323333333	55.6933333333	AURKA	aurora kinase A [Source:HGNC Symbol;Acc:HGNC:11393]	114.72	117.06	123.19	56.67	58.37	52.04
ENSG00000111880	0.32734004363499997	-1.61113799626	2.7568242406299993e-74	7.935928374859999e-73	yes	down	12.9	3.71333333333	RNGTT	RNA guanylyltransferase and 5'-phosphatase [Source:HGNC Symbol;Acc:HGNC:10073]	12.34	13.74	12.62	4.16	3.5	3.48
ENSG00000164949	3.6901448240599994	1.8836774376599996	2.7809686905199997e-74	7.994628211259998e-73	yes	up	6.806666666669999	21.5166666667	GEM	GTP binding protein overexpressed in skeletal muscle [Source:HGNC Symbol;Acc:HGNC:4234]	6.19	7.92	6.31	23.64	20.58	20.33
ENSG00000026103	2.4182030269099997	1.27393537512	4.134067473459999e-74	1.1868450851699997e-72	yes	up	34.67	73.1866666667	FAS	Fas cell surface death receptor [Source:HGNC Symbol;Acc:HGNC:11920]	34.72	37.94	31.35	73.46	69.7	76.4
ENSG00000076003	0.500498530296	-0.998562262264	4.821344636909999e-74	1.38229183655e-72	yes	down	51.9966666667	23.2633333333	MCM6	minichromosome maintenance complex component 6 [Source:HGNC Symbol;Acc:HGNC:6949]	51.14	55.44	49.41	24.35	23.06	22.38
ENSG00000180329	2.55809791409	1.3550714860600002	5.930190199509999e-74	1.6979154788999996e-72	yes	up	18.866666666700002	42.7933333333	CCDC43	coiled-coil domain containing 43 [Source:HGNC Symbol;Acc:HGNC:26472]	19.23	19.72	17.65	41.88	45.09	41.41
ENSG00000091527	1.7875242814200003	0.8379628393440001	7.323768017789997e-74	2.0941061250299994e-72	yes	up	49.7	77.7533333333	CDV3	CDV3 homolog [Source:HGNC Symbol;Acc:HGNC:26928]	49.45	51.48	48.17	78.61	79.04	75.61
ENSG00000099822	0.42703010029399996	-1.2275903294600001	7.47834252326e-74	2.13543770014e-72	yes	down	45.79	17.436666666700003	HCN2	hyperpolarization activated cyclic nucleotide gated potassium and sodium channel 2 [Source:HGNC Symbol;Acc:HGNC:4846]	45.93	42.73	48.71	18.21	17.05	17.05
ENSG00000110321	1.5329856215900002	0.616344165521	8.234171881779999e-74	2.3481168597799995e-72	yes	up	336.933333333	495.7	EIF4G2	eukaryotic translation initiation factor 4 gamma 2 [Source:HGNC Symbol;Acc:HGNC:3297]	333.96	358.98	317.86	509.22	489.44	488.44
ENSG00000136114	3.12586762305	1.6442566831299998	9.276233630119998e-74	2.6417423634899994e-72	yes	up	5.806666666669999	16.0833333333	THSD1	thrombospondin type 1 domain containing 1 [Source:HGNC Symbol;Acc:HGNC:17754]	6.08	5.65	5.69	15.98	16.47	15.8
ENSG00000056097	2.01278152405	1.00919058444	1.1433379917399999e-73	3.251720413899999e-72	yes	up	30.81	54.87	ZFR	zinc finger RNA binding protein [Source:HGNC Symbol;Acc:HGNC:17277]	28.41	35.12	28.9	54.82	53.94	55.85
ENSG00000172986	0.30652939232099996	-1.70590267799	1.3046598459699997e-73	3.7055818718599995e-72	yes	down	12.42	3.86666666667	GXYLT2	glucoside xylosyltransferase 2 [Source:HGNC Symbol;Acc:HGNC:33383]	12.33	13.04	11.89	4.64	3.73	3.23
ENSG00000124201	1.7755048906400002	0.828229334279	1.6783291449199997e-73	4.760554919459999e-72	yes	up	29.9766666667	47.5433333333	ZNFX1	zinc finger NFX1-type containing 1 [Source:HGNC Symbol;Acc:HGNC:29271]	30.18	29.99	29.76	48.35	49.5	44.78
ENSG00000213347	0.2392237593	-2.0635674122	1.7478625191999997e-73	4.951192471289999e-72	yes	down	53.6933333333	10.4633333333	MXD3	MAX dimerization protein 3 [Source:HGNC Symbol;Acc:HGNC:14008]	55.04	50.82	55.22	11.29	9.24	10.86
ENSG00000140943	0.540774832259	-0.886900084946	1.7823045715999994e-73	5.042052056329999e-72	yes	down	93.5233333333	46.6733333333	MBTPS1	membrane bound transcription factor peptidase, site 1 [Source:HGNC Symbol;Acc:HGNC:15456]	93.67	92.57	94.33	51.22	44.8	44.0
ENSG00000025772	2.06617601067	1.0469631578299998	2.1887637693399996e-73	6.183693078829999e-72	yes	up	39.4933333333	72.4566666667	TOMM34	translocase of outer mitochondrial membrane 34 [Source:HGNC Symbol;Acc:HGNC:15746]	38.65	38.06	41.77	73.68	72.32	71.37
ENSG00000135503	0.439136517786	-1.18725858357	2.3205325793399996e-73	6.54728278213e-72	yes	down	29.9066666667	11.7266666667	ACVR1B	activin A receptor type 1B [Source:HGNC Symbol;Acc:HGNC:172]	31.08	29.64	29.0	12.27	11.57	11.34
ENSG00000155111	0.24711546944	-2.01674276861	3.91842165812e-73	1.1041034148299998e-71	yes	down	9.34666666667	1.88	CDK19	cyclin dependent kinase 19 [Source:HGNC Symbol;Acc:HGNC:19338]	9.03	8.76	10.25	1.86	2.24	1.54
ENSG00000101224	0.462177826451	-1.1134800484899998	5.5051268425199994e-73	1.5491441479399998e-71	yes	down	100.44	41.7466666667	CDC25B	cell division cycle 25B [Source:HGNC Symbol;Acc:HGNC:1726]	100.84	94.32	106.16	42.79	43.48	38.97
ENSG00000197043	0.574118998357	-0.8005782978	5.732881048679999e-73	1.6111059643699996e-71	yes	down	271.886666667	140.94	ANXA6	annexin A6 [Source:HGNC Symbol;Acc:HGNC:544]	279.11	262.98	273.57	143.25	141.37	138.2
ENSG00000112996	2.13994294916	1.0975723349200002	5.883479224409999e-73	1.6512499925999995e-71	yes	up	31.113333333299998	63.6366666667	MRPS30	mitochondrial ribosomal protein S30 [Source:HGNC Symbol;Acc:HGNC:8769]	30.56	32.29	30.49	61.99	64.96	63.96
ENSG00000110090	0.545915646605	-0.87325004782	6.166867884369999e-73	1.7285081535899997e-71	yes	down	68.07	34.3266666667	CPT1A	carnitine palmitoyltransferase 1A [Source:HGNC Symbol;Acc:HGNC:2328]	68.53	65.83	69.85	35.44	34.08	33.46
ENSG00000227051	0.36165217951399997	-1.46732524873	7.865768428749997e-73	2.20179499434e-71	yes	down	9.94	3.68	C14orf132	chromosome 14 open reading frame 132 [Source:HGNC Symbol;Acc:HGNC:20346]	10.99	10.04	8.79	3.75	3.19	4.1
ENSG00000102007	1.9516149745700002	0.9646684580930001	8.438464528509997e-73	2.3590048738399995e-71	yes	up	167.953333333	288.34	PLP2	proteolipid protein 2 [Source:HGNC Symbol;Acc:HGNC:9087]	167.32	159.45	177.09	296.26	291.48	277.28
ENSG00000239672	1.98039662625	0.985789396679	8.474780973899998e-73	2.3660522189499994e-71	yes	up	370.21	643.363333333	NME1	NME/NM23 nucleoside diphosphate kinase 1 [Source:HGNC Symbol;Acc:HGNC:7849]	378.67	358.22	373.74	659.59	590.55	679.95
ENSG00000149179	0.262882570852	-1.92750960062	9.137060020389998e-73	2.547613253329999e-71	yes	down	29.2866666667	7.45	C11orf49	chromosome 11 open reading frame 49 [Source:HGNC Symbol;Acc:HGNC:28720]	28.92	30.24	28.7	7.34	6.98	8.03
ENSG00000135862	0.554993499439	-0.84945722141	9.735257964039999e-73	2.7108557535899994e-71	yes	down	76.5266666667	43.8433333333	LAMC1	laminin subunit gamma 1 [Source:HGNC Symbol;Acc:HGNC:6492]	81.67	73.18	74.73	48.67	42.8	40.06
ENSG00000074211	0.492221920414	-1.0226191872600001	1.0102963334199998e-72	2.8095734327099994e-71	yes	down	37.0733333333	17.0	PPP2R2C	protein phosphatase 2 regulatory subunit Bgamma [Source:HGNC Symbol;Acc:HGNC:9306]	34.94	37.95	38.33	16.34	17.7	16.96
ENSG00000206190	0.26092134166	-1.93831314289	1.7843935483999997e-72	4.955821560369999e-71	yes	down	7.74	2.19666666667	ATP10A	ATPase phospholipid transporting 10A (putative) [Source:HGNC Symbol;Acc:HGNC:13542]	8.06	7.8	7.36	2.15	2.08	2.36
ENSG00000109472	0.302892792194	-1.72312084752	2.1137260892499997e-72	5.862837650149999e-71	yes	down	22.1733333333	6.033333333330001	CPE	carboxypeptidase E [Source:HGNC Symbol;Acc:HGNC:2303]	22.77	23.31	20.44	5.82	6.72	5.56
ENSG00000272391	2.0032348633900003	1.00233157561	2.5035646306099996e-72	6.935101919549999e-71	yes	up	17.05	32.7633333333	POM121C	POM121 transmembrane nucleoporin C [Source:HGNC Symbol;Acc:HGNC:34005]	16.24	17.74	17.17	33.18	34.75	30.36
ENSG00000168061	2.8129482155699996	1.4920829938799998	2.6495873515299997e-72	7.33006620289e-71	yes	up	41.86	99.81	SAC3D1	SAC3 domain containing 1 [Source:HGNC Symbol;Acc:HGNC:30179]	45.21	40.22	40.15	98.83	90.76	109.84
ENSG00000131747	0.48683087091899996	-1.03850743976	2.96348923512e-72	8.187840166869999e-71	yes	down	76.9233333333	34.2566666667	TOP2A	DNA topoisomerase II alpha [Source:HGNC Symbol;Acc:HGNC:11989]	73.18	86.37	71.22	35.08	33.18	34.51
ENSG00000184349	0.36480290833499995	-1.45481086368	3.00045366969e-72	8.279231097369998e-71	yes	down	30.0333333333	9.99333333333	EFNA5	ephrin A5 [Source:HGNC Symbol;Acc:HGNC:3225]	25.25	36.17	28.68	10.33	8.94	10.71
ENSG00000175029	0.550424288251	-0.861383962483	3.1729768355999994e-72	8.74395246468e-71	yes	down	98.5533333333	47.19	CTBP2	C-terminal binding protein 2 [Source:HGNC Symbol;Acc:HGNC:2495]	96.45	101.17	98.04	50.15	47.19	44.23
ENSG00000162302	2.0081460852400004	1.0058642238700002	3.5717784226099993e-72	9.830235653539999e-71	yes	up	45.7466666667	82.3766666667	RPS6KA4	ribosomal protein S6 kinase A4 [Source:HGNC Symbol;Acc:HGNC:10433]	48.1	44.47	44.67	85.99	81.17	79.97
ENSG00000106992	2.0440612726099996	1.0314384430299999	3.775826324989999e-72	1.03784067581e-70	yes	up	121.77	200.33333333299998	AK1	adenylate kinase 1 [Source:HGNC Symbol;Acc:HGNC:361]	126.84	119.26	119.21	193.85	208.98	198.17
ENSG00000163629	0.318554444938	-1.65038812671	5.253721453799999e-72	1.4422007011399998e-70	yes	down	6.86	1.95	PTPN13	protein tyrosine phosphatase non-receptor type 13 [Source:HGNC Symbol;Acc:HGNC:9646]	6.33	7.49	6.76	1.86	2.07	1.92
ENSG00000175115	0.50638846647	-0.981683548643	1.03542654872e-71	2.8386945097599993e-70	yes	down	79.0933333333	37.15	PACS1	phosphofurin acidic cluster sorting protein 1 [Source:HGNC Symbol;Acc:HGNC:30032]	79.47	74.29	83.52	38.95	36.35	36.15
ENSG00000196639	2.19865642603	1.13662217846	1.0655814071599998e-71	2.9176111999099994e-70	yes	up	11.903333333299999	22.8066666667	HRH1	histamine receptor H1 [Source:HGNC Symbol;Acc:HGNC:5182]	11.53	12.95	11.23	22.99	24.02	21.41
ENSG00000167034	3.3639561595700003	1.75015890393	1.49132213514e-71	4.0780672814699985e-70	yes	up	4.86666666667	14.59	NKX3-1	NK3 homeobox 1 [Source:HGNC Symbol;Acc:HGNC:7838]	4.93	4.43	5.24	14.24	15.27	14.26
ENSG00000117133	2.5863365912400003	1.37091004271	1.6649379177099997e-71	4.546988143989999e-70	yes	up	16.54	39.51	RPF1	ribosome production factor 1 homolog [Source:HGNC Symbol;Acc:HGNC:30350]	16.24	16.76	16.62	38.61	40.55	39.37
ENSG00000100003	2.78405328907	1.4771868258200003	2.5617206957699995e-71	6.987166998869999e-70	yes	up	8.273333333330001	19.8266666667	SEC14L2	SEC14 like lipid binding 2 [Source:HGNC Symbol;Acc:HGNC:10699]	8.49	8.13	8.2	22.65	18.32	18.51
ENSG00000042445	1.88347840867	0.913399494986	2.9991752794099997e-71	8.169876189499998e-70	yes	up	38.9566666667	66.5966666667	RETSAT	retinol saturase [Source:HGNC Symbol;Acc:HGNC:25991]	38.29	39.68	38.9	69.77	65.48	64.54
ENSG00000148296	2.09699344658	1.0683223528	3.3826966547699997e-71	9.202835777779998e-70	yes	up	29.3066666667	55.4666666667	SURF6	surfeit 6 [Source:HGNC Symbol;Acc:HGNC:11478]	28.28	30.43	29.21	52.52	61.39	52.49
ENSG00000168003	1.7020791407299998	0.7672981188629999	3.4148002511099994e-71	9.278325886359998e-70	yes	up	163.353333333	254.42	SLC3A2	solute carrier family 3 member 2 [Source:HGNC Symbol;Acc:HGNC:11026]	168.93	160.98	160.15	255.92	257.55	249.79
ENSG00000142207	2.1051919270700004	1.0739517675499999	5.784106662159998e-71	1.5695928677399997e-69	yes	up	5.98666666667	11.343333333299999	URB1	URB1 ribosome biogenesis homolog [Source:HGNC Symbol;Acc:HGNC:17344]	6.12	5.84	6.0	11.76	11.24	11.03
ENSG00000108960	0.34558471928499995	-1.5328886676	6.373402048089999e-71	1.7273054761899996e-69	yes	down	36.24	11.0433333333	MMD	monocyte to macrophage differentiation associated [Source:HGNC Symbol;Acc:HGNC:7153]	35.12	37.92	35.68	11.97	10.95	10.21
ENSG00000101084	2.1357634171599997	1.09475184562	6.525848366359998e-71	1.7663738487899996e-69	yes	up	145.88	265.156666667	RAB5IF	RAB5 interacting factor [Source:HGNC Symbol;Acc:HGNC:15870]	149.54	146.4	141.7	262.23	247.5	285.74
ENSG00000035862	0.539074346916	-0.891443837625	6.779745819139999e-71	1.8327683431399996e-69	yes	down	186.453333333	92.39333333329999	TIMP2	TIMP metallopeptidase inhibitor 2 [Source:HGNC Symbol;Acc:HGNC:11821]	191.46	177.37	190.53	95.61	92.38	89.19
ENSG00000255717	2.40342191281	1.2650899310700001	7.944745873649999e-71	2.1449806920199997e-69	yes	up	53.8833333333	107.45666666700001	SNHG1	small nucleolar RNA host gene 1 [Source:HGNC Symbol;Acc:HGNC:32688]	49.26	62.05	50.34	106.13	110.9	105.34
ENSG00000171793	1.9128894721599998	0.935753516352	7.992493619809998e-71	2.1551404948e-69	yes	up	64.8333333333	120.433333333	CTPS1	CTP synthase 1 [Source:HGNC Symbol;Acc:HGNC:2519]	66.34	61.67	66.49	116.2	124.64	120.46
ENSG00000116741	8.70458950658	3.1217762644700002	8.930493229169999e-71	2.4050236000999996e-69	yes	up	2.10666666667	15.9366666667	RGS2	regulator of G protein signaling 2 [Source:HGNC Symbol;Acc:HGNC:9998]	1.72	2.4	2.2	15.69	16.21	15.91
ENSG00000116679	2.3232209300299997	1.21612635583	9.341793587439998e-71	2.5126122095899996e-69	yes	up	10.616666666699999	21.0133333333	IVNS1ABP	influenza virus NS1A binding protein [Source:HGNC Symbol;Acc:HGNC:16951]	10.7	10.33	10.82	21.26	20.33	21.45
ENSG00000169710	1.78098155007	0.832672571038	9.560397354639998e-71	2.5681662603799995e-69	yes	up	57.8833333333	95.6266666667	FASN	fatty acid synthase [Source:HGNC Symbol;Acc:HGNC:3594]	58.88	56.08	58.69	99.39	97.87	89.62
ENSG00000132646	1.6872146254299998	0.754643506136	1.1053184786999999e-70	2.9622138590099996e-69	yes	up	328.476666667	490.4	PCNA	proliferating cell nuclear antigen [Source:HGNC Symbol;Acc:HGNC:8729]	324.96	342.05	318.42	509.09	467.32	494.79
ENSG00000105373	0.527995853881	-0.921401494109	1.1055112280099997e-70	2.9622138590099996e-69	yes	down	352.70333333300005	153.046666667	NOP53	NOP53 ribosome biogenesis factor [Source:HGNC Symbol;Acc:HGNC:4333]	361.12	331.37	365.62	153.04	160.28	145.82
ENSG00000258590	14.08531378	3.81611979802	1.2070170947699998e-70	3.230135446339999e-69	yes	up	0.35	4.25	NBEAP1	neurobeachin pseudogene 1 [Source:HGNC Symbol;Acc:HGNC:1007]	0.46	0.38	0.21	4.28	3.91	4.56
ENSG00000151240	0.293030710401	-1.77087622402	1.4190416051399996e-70	3.7927759438899994e-69	yes	down	6.203333333330001	1.63666666667	DIP2C	disco interacting protein 2 homolog C [Source:HGNC Symbol;Acc:HGNC:29150]	5.84	6.92	5.85	1.52	1.73	1.66
ENSG00000181467	2.0512528561	1.0365053425	1.7028864542399998e-70	4.545725219079999e-69	yes	up	8.34666666667	15.2866666667	RAP2B	RAP2B, member of RAS oncogene family [Source:HGNC Symbol;Acc:HGNC:9862]	8.55	8.64	7.85	15.4	15.54	14.92
ENSG00000099814	1.9732101345	0.9805446022159999	2.1986863702399997e-70	5.861879481719999e-69	yes	up	24.296666666700002	44.0366666667	CEP170B	centrosomal protein 170B [Source:HGNC Symbol;Acc:HGNC:20362]	23.29	25.6	24.0	46.79	45.63	39.69
ENSG00000104823	0.510943232344	-0.9687650834999999	2.3122768796099998e-70	6.157015261179999e-69	yes	down	453.376666667	192.69666666700002	ECH1	enoyl-CoA hydratase 1 [Source:HGNC Symbol;Acc:HGNC:3149]	456.49	414.61	489.03	194.35	193.65	190.09
ENSG00000117505	2.0971506124	1.0684304761	2.7255578911499995e-70	7.24841875123e-69	yes	up	17.793333333299998	36.7533333333	DR1	down-regulator of transcription 1 [Source:HGNC Symbol;Acc:HGNC:3017]	16.57	18.45	18.36	36.82	37.01	36.43
ENSG00000006534	0.500575467515	-0.998340506541	2.7441113914299996e-70	7.288660955129998e-69	yes	down	202.076666667	89.7066666667	ALDH3B1	aldehyde dehydrogenase 3 family member B1 [Source:HGNC Symbol;Acc:HGNC:410]	212.58	196.71	196.94	90.91	95.4	82.81
ENSG00000181610	2.07829156313	1.05539806385	3.726265434189999e-70	9.885044368509998e-69	yes	up	68.0633333333	116.65	MRPS23	mitochondrial ribosomal protein S23 [Source:HGNC Symbol;Acc:HGNC:14509]	68.47	68.87	66.85	115.8	120.11	114.04
ENSG00000132849	0.252054493884	-1.98819241848	3.7506907624099994e-70	9.937464505089997e-69	yes	down	6.02	1.35	PATJ	PATJ crumbs cell polarity complex component [Source:HGNC Symbol;Acc:HGNC:28881]	5.01	7.42	5.63	1.13	1.2	1.72
ENSG00000137216	1.9584411545200002	0.9697057801379999	7.324485181799999e-70	1.9382134576699997e-68	yes	up	30.6466666667	53.8333333333	TMEM63B	transmembrane protein 63B [Source:HGNC Symbol;Acc:HGNC:17735]	30.15	29.66	32.13	56.33	53.26	51.91
ENSG00000155254	1.81805751468	0.862397840251	8.474649693599999e-70	2.23978893019e-68	yes	up	40.09	63.4433333333	MARVELD1	MARVEL domain containing 1 [Source:HGNC Symbol;Acc:HGNC:28674]	39.24	39.33	41.7	64.68	64.55	61.1
ENSG00000134294	0.579408124321	-0.787348181016	8.862274370169999e-70	2.3393329446499994e-68	yes	down	102.92333333299999	53.4333333333	SLC38A2	solute carrier family 38 member 2 [Source:HGNC Symbol;Acc:HGNC:13448]	97.23	111.64	99.9	54.6	50.79	54.91
ENSG00000164985	0.49482348297300005	-1.01501412658	9.575961992129999e-70	2.5245933459899996e-68	yes	down	82.4933333333	33.6766666667	PSIP1	PC4 and SFRS1 interacting protein 1 [Source:HGNC Symbol;Acc:HGNC:9527]	76.88	85.46	85.14	34.67	32.8	33.56
ENSG00000044574	0.634405006347	-0.656523938909	1.2417242511699998e-69	3.2696180467699996e-68	yes	down	262.81	145.143333333	HSPA5	heat shock protein family A (Hsp70) member 5 [Source:HGNC Symbol;Acc:HGNC:5238]	251.75	271.74	264.94	142.64	147.91	144.88
ENSG00000072210	0.571063496042	-0.8082769284029999	1.2706034015699997e-69	3.341530081509999e-68	yes	down	183.75	94.0666666667	ALDH3A2	aldehyde dehydrogenase 3 family member A2 [Source:HGNC Symbol;Acc:HGNC:403]	179.92	193.81	177.52	97.35	91.24	93.61
ENSG00000146232	2.5154410158	1.33081136048	1.6337485805899997e-69	4.29125921871e-68	yes	up	21.133333333299998	49.3266666667	NFKBIE	NFKB inhibitor epsilon [Source:HGNC Symbol;Acc:HGNC:7799]	22.91	21.05	19.44	51.56	45.8	50.62
ENSG00000140829	1.79043850965	0.84031297197	2.0166124971199997e-69	5.29037923813e-68	yes	up	66.99	113.21666666700001	DHX38	DEAH-box helicase 38 [Source:HGNC Symbol;Acc:HGNC:17211]	63.6	67.62	69.75	109.52	117.85	112.28
ENSG00000108306	0.304975382512	-1.7132353012600001	2.2593635297499997e-69	5.919921514239999e-68	yes	down	8.37333333333	2.65333333333	FBXL20	F-box and leucine rich repeat protein 20 [Source:HGNC Symbol;Acc:HGNC:24679]	8.33	9.02	7.77	2.54	2.77	2.65
ENSG00000197077	0.504384657481	-0.98740370287	2.2794032306699998e-69	5.9650918451699985e-68	yes	down	17.0233333333	7.726666666669999	KIAA1671	KIAA1671 [Source:HGNC Symbol;Acc:HGNC:29345]	17.28	16.95	16.84	7.68	7.56	7.94
ENSG00000107949	2.46864852738	1.3037214481000001	2.4574189451999997e-69	6.423059922779999e-68	yes	up	50.1066666667	114.896666667	BCCIP	BRCA2 and CDKN1A interacting protein [Source:HGNC Symbol;Acc:HGNC:978]	47.58	55.35	47.39	108.24	117.61	118.84
ENSG00000080546	2.09608243351	1.06769545546	2.5039249761399995e-69	6.536594343359999e-68	yes	up	21.07	39.7533333333	SESN1	sestrin 1 [Source:HGNC Symbol;Acc:HGNC:21595]	20.68	21.52	21.01	40.66	38.79	39.81
ENSG00000139793	0.409694590093	-1.28737925234	2.74109805092e-69	7.146985395429998e-68	yes	down	20.8566666667	7.626666666669999	MBNL2	muscleblind like splicing regulator 2 [Source:HGNC Symbol;Acc:HGNC:16746]	19.74	23.91	18.92	7.31	7.53	8.04
ENSG00000138303	0.44152490000100003	-1.17943329326	3.3993166676399997e-69	8.852352524949999e-68	yes	down	56.9	24.0533333333	ASCC1	activating signal cointegrator 1 complex subunit 1 [Source:HGNC Symbol;Acc:HGNC:24268]	55.96	58.78	55.96	25.11	23.42	23.63
ENSG00000113460	2.7939675822900005	1.48231528161	3.4679970042899993e-69	9.020179754019998e-68	yes	up	24.97	62.3366666667	BRIX1	biogenesis of ribosomes BRX1 [Source:HGNC Symbol;Acc:HGNC:24170]	24.6	28.18	22.13	58.85	62.45	65.71
ENSG00000088002	0.0607683080339	-4.04053706615	3.8065713981899995e-69	9.888729746869997e-68	yes	down	19.92	1.2566666666700002	SULT2B1	sulfotransferase family 2B member 1 [Source:HGNC Symbol;Acc:HGNC:11459]	21.13	18.16	20.47	1.69	0.86	1.22
ENSG00000002822	0.219702044269	-2.18637980117	5.167518883739999e-69	1.3407854721199996e-67	yes	down	23.9066666667	6.94	MAD1L1	mitotic arrest deficient 1 like 1 [Source:HGNC Symbol;Acc:HGNC:6762]	20.43	26.39	24.9	5.76	7.83	7.23
ENSG00000172379	0.429374901871	-1.21969023067	5.583678474289999e-69	1.4470014459799999e-67	yes	down	14.9	6.06	ARNT2	aryl hydrocarbon receptor nuclear translocator 2 [Source:HGNC Symbol;Acc:HGNC:16876]	15.05	14.3	15.35	6.05	6.14	5.99
ENSG00000054965	0.49233472038099996	-1.02228861013	6.945004531189999e-69	1.7976000792599996e-67	yes	down	24.9133333333	10.833333333299999	FAM168A	family with sequence similarity 168 member A [Source:HGNC Symbol;Acc:HGNC:28999]	23.67	24.36	26.71	11.25	10.58	10.67
ENSG00000124766	0.327709191504	-1.6095119571	7.3837100628e-69	1.9088324242499995e-67	yes	down	12.35	3.59666666667	SOX4	SRY-box transcription factor 4 [Source:HGNC Symbol;Acc:HGNC:11200]	11.76	12.61	12.68	3.21	3.85	3.73
ENSG00000165527	1.76572447947	0.820260244962	8.836571044229999e-69	2.2816561985999992e-67	yes	up	35.376666666700004	55.6466666667	ARF6	ADP ribosylation factor 6 [Source:HGNC Symbol;Acc:HGNC:659]	35.31	36.21	34.61	55.72	55.53	55.69
ENSG00000048707	0.414405811236	-1.27088386073	9.267697765559998e-69	2.3900786658799995e-67	yes	down	9.89	3.85	VPS13D	vacuolar protein sorting 13 homolog D [Source:HGNC Symbol;Acc:HGNC:23595]	10.54	10.33	8.8	4.2	3.83	3.52
ENSG00000145349	0.31775311068100004	-1.65402184616	9.406018684809998e-69	2.4228175335399993e-67	yes	down	14.37	3.85333333333	CAMK2D	calcium/calmodulin dependent protein kinase II delta [Source:HGNC Symbol;Acc:HGNC:1462]	14.2	15.88	13.03	3.61	4.07	3.88
ENSG00000088992	0.383467533092	-1.38282366013	9.422356509329999e-69	2.4240946662099994e-67	yes	down	98.54	30.7	TESC	tescalcin [Source:HGNC Symbol;Acc:HGNC:26065]	103.05	94.04	98.53	32.21	30.19	29.7
ENSG00000078725	0.0772889455132	-3.69359410672	1.1565419273299998e-68	2.971852368639999e-67	yes	down	5.936666666669999	0.47	BRINP1	BMP/retinoic acid inducible neural specific 1 [Source:HGNC Symbol;Acc:HGNC:2687]	5.63	5.8	6.38	0.32	0.38	0.71
ENSG00000102743	2.63815251343	1.3995279702	1.18918070041e-68	3.05203943134e-67	yes	up	7.903333333330001	18.473333333299998	SLC25A15	solute carrier family 25 member 15 [Source:HGNC Symbol;Acc:HGNC:10985]	7.75	7.66	8.3	19.14	18.11	18.17
ENSG00000100335	2.34342318685	1.22861750667	1.2826544220200001e-68	3.28797888061e-67	yes	up	12.2266666667	25.58	MIEF1	mitochondrial elongation factor 1 [Source:HGNC Symbol;Acc:HGNC:25979]	13.47	11.2	12.01	24.8	27.02	24.92
ENSG00000135916	0.539813928631	-0.889465892243	1.29662274347e-68	3.3197905867e-67	yes	down	188.043333333	88.8466666667	ITM2C	integral membrane protein 2C [Source:HGNC Symbol;Acc:HGNC:6175]	191.63	181.73	190.77	92.93	85.96	87.65
ENSG00000140950	2.295424696	1.1987611035899999	1.6135207199299998e-68	4.126196683789999e-67	yes	up	16.723333333299998	33.5333333333	MEAK7	MTOR associated protein, eak-7 homolog [Source:HGNC Symbol;Acc:HGNC:29325]	18.0	15.99	16.18	33.56	31.17	35.87
ENSG00000169814	0.420508097673	-1.24979451234	1.7677902654400002e-68	4.5152839609700003e-67	yes	down	24.28	11.676666666700001	BTD	biotinidase [Source:HGNC Symbol;Acc:HGNC:1122]	25.44	24.71	22.69	11.28	12.11	11.64
ENSG00000090020	3.1526253519	1.65655373486	1.8521784610799996e-68	4.725162344669999e-67	yes	up	5.66	14.2933333333	SLC9A1	solute carrier family 9 member A1 [Source:HGNC Symbol;Acc:HGNC:11071]	5.74	5.06	6.18	16.19	13.79	12.9
ENSG00000136819	1.99266874632	0.9947019019679999	1.8819390855899998e-68	4.79534287097e-67	yes	up	47.47	86.13	C9orf78	chromosome 9 open reading frame 78 [Source:HGNC Symbol;Acc:HGNC:24932]	45.97	49.34	47.1	84.71	91.18	82.5
ENSG00000179431	2.67908299911	1.4217392771700001	2.0919999843399996e-68	5.3242274392299984e-67	yes	up	13.833333333299999	34.2766666667	FJX1	four-jointed box kinase 1 [Source:HGNC Symbol;Acc:HGNC:17166]	14.96	14.0	12.54	32.23	35.82	34.78
ENSG00000152558	0.510533886347	-0.969921372682	2.3260404976499995e-68	5.912806047839999e-67	yes	down	124.57666666700001	60.9766666667	TMEM123	transmembrane protein 123 [Source:HGNC Symbol;Acc:HGNC:30138]	111.51	142.93	119.29	67.26	58.46	57.21
ENSG00000188042	0.423607343262	-1.23920049612	2.831955574169999e-68	7.190264319549999e-67	yes	down	22.23	8.396666666669999	ARL4C	ADP ribosylation factor like GTPase 4C [Source:HGNC Symbol;Acc:HGNC:698]	22.17	22.48	22.04	8.53	8.01	8.65
ENSG00000165102	0.503636800334	-0.989544391418	3.0961525969499994e-68	7.851695550029999e-67	yes	down	34.92	16.41	HGSNAT	heparan-alpha-glucosaminide N-acetyltransferase [Source:HGNC Symbol;Acc:HGNC:26527]	35.68	34.48	34.6	16.25	16.29	16.69
ENSG00000080608	2.23998973212	1.1634921191299998	3.460677465749999e-68	8.765677928109999e-67	yes	up	21.2633333333	41.1133333333	PUM3	pumilio RNA binding family member 3 [Source:HGNC Symbol;Acc:HGNC:29676]	20.72	22.36	20.71	41.7	40.39	41.25
ENSG00000267261	4.5026876292599995	2.17078639521	3.6350149109300004e-68	9.19632869745e-67	yes	up	4.09	14.61		novel protein	5.14	3.36	3.77	13.07	16.15	14.61
ENSG00000161013	0.585084007592	-0.77328431013	3.915195477139999e-68	9.893415664769999e-67	yes	down	303.95	159.27333333299998	MGAT4B	alpha-1,3-mannosyl-glycoprotein 4-beta-N-acetylglucosaminyltransferase B [Source:HGNC Symbol;Acc:HGNC:7048]	310.26	301.79	299.8	158.27	164.08	155.47
ENSG00000114383	2.04188215489	1.02989960497	4.369048850889999e-68	1.1027189410199998e-66	yes	up	77.46666666670001	138.236666667	TUSC2	tumor suppressor 2, mitochondrial calcium regulator [Source:HGNC Symbol;Acc:HGNC:17034]	73.17	78.82	80.41	147.56	127.99	139.16
ENSG00000196914	0.502990378949	-0.991397290036	4.383114207609999e-68	1.10495974971e-66	yes	down	20.5766666667	9.16	ARHGEF12	Rho guanine nucleotide exchange factor 12 [Source:HGNC Symbol;Acc:HGNC:14193]	20.23	21.38	20.12	9.74	8.66	9.08
ENSG00000182551	2.13677271731	1.09543346062	4.4199956248699996e-68	1.1129402695099998e-66	yes	up	31.9133333333	61.6133333333	ADI1	acireductone dioxygenase 1 [Source:HGNC Symbol;Acc:HGNC:30576]	33.37	30.89	31.48	62.32	59.8	62.72
ENSG00000066322	2.01615798612	1.0116086928399999	5.288139957819998e-68	1.3299640777e-66	yes	up	69.61	123.073333333	ELOVL1	ELOVL fatty acid elongase 1 [Source:HGNC Symbol;Acc:HGNC:14418]	68.88	66.84	73.11	122.3	121.45	125.47
ENSG00000274070	0.225952770892	-2.1459068457900004	5.384073681089999e-68	1.3524945466299997e-66	yes	down	3.94666666667	0.963333333333	CASTOR2	cytosolic arginine sensor for mTORC1 subunit 2 [Source:HGNC Symbol;Acc:HGNC:37073]	4.03	3.78	4.03	0.74	1.35	0.8
ENSG00000164251	0.384886884451	-1.37749358471	5.636764427979999e-68	1.4143033668399997e-66	yes	down	26.8033333333	9.4	F2RL1	F2R like trypsin receptor 1 [Source:HGNC Symbol;Acc:HGNC:3538]	25.63	27.52	27.26	9.11	9.21	9.88
ENSG00000156261	1.8099810708200001	0.855974609363	5.721691718269999e-68	1.4339232586199997e-66	yes	up	125.56333333299999	201.423333333	CCT8	chaperonin containing TCP1 subunit 8 [Source:HGNC Symbol;Acc:HGNC:1623]	120.0	137.57	119.12	202.42	203.41	198.44
ENSG00000196313	2.08246151246	1.0582898323	6.591315651139999e-68	1.64992016452e-66	yes	up	14.17	26.5666666667	POM121	POM121 transmembrane nucleoporin [Source:HGNC Symbol;Acc:HGNC:19702]	14.28	13.53	14.7	26.2	28.41	25.09
ENSG00000196498	0.5149052899859999	-0.95762100285	7.088237892239997e-68	1.7722258636199997e-66	yes	down	75.88	41.0333333333	NCOR2	nuclear receptor corepressor 2 [Source:HGNC Symbol;Acc:HGNC:7673]	77.13	68.18	82.33	40.84	45.72	36.54
ENSG00000162772	2.67042916872	1.4170716182499998	7.497204949409998e-68	1.8722797166799993e-66	yes	up	26.6066666667	67.22	ATF3	activating transcription factor 3 [Source:HGNC Symbol;Acc:HGNC:785]	25.76	29.46	24.6	67.39	77.03	57.24
ENSG00000137642	0.232476417983	-2.1048437158	9.390872872769998e-68	2.3424399758299993e-66	yes	down	4.75	1.0133333333299999	SORL1	sortilin related receptor 1 [Source:HGNC Symbol;Acc:HGNC:11185]	4.53	5.0	4.72	1.25	0.84	0.95
ENSG00000060138	1.7702979225400002	0.823992171154	1.3099322065399997e-67	3.26364629985e-66	yes	up	208.173333333	306.313333333	YBX3	Y-box binding protein 3 [Source:HGNC Symbol;Acc:HGNC:2428]	204.33	202.44	217.75	317.28	306.33	295.33
ENSG00000146909	2.48799974038	1.3149863349200002	1.4261220763299996e-67	3.548978092289999e-66	yes	up	7.45	19.4633333333	NOM1	nucleolar protein with MIF4G domain 1 [Source:HGNC Symbol;Acc:HGNC:13244]	7.25	7.31	7.79	17.85	20.59	19.95
ENSG00000005187	0.0834005888754	-3.58379861948	1.4885165817799995e-67	3.6999276808699995e-66	yes	down	10.526666666699999	0.93	ACSM3	acyl-CoA synthetase medium chain family member 3 [Source:HGNC Symbol;Acc:HGNC:10522]	9.89	12.84	8.85	1.13	0.97	0.69
ENSG00000197971	0.421524752396	-1.2463107446	1.52359729941e-67	3.78271208298e-66	yes	down	22.3766666667	9.30333333333	MBP	myelin basic protein [Source:HGNC Symbol;Acc:HGNC:6925]	22.69	22.8	21.64	8.62	10.61	8.68
ENSG00000136003	1.8410911780599999	0.880561076374	1.6272187738699997e-67	4.0352752411e-66	yes	up	156.193333333	252.466666667	ISCU	iron-sulfur cluster assembly enzyme [Source:HGNC Symbol;Acc:HGNC:29882]	146.81	163.08	158.69	248.64	255.43	253.33
ENSG00000141526	1.6447118675499999	0.717834864406	1.77358379563e-67	4.393125815639999e-66	yes	up	445.55666666699994	604.94	SLC16A3	solute carrier family 16 member 3 [Source:HGNC Symbol;Acc:HGNC:10924]	452.16	434.48	450.03	612.75	615.59	586.48
ENSG00000115738	3.7291863619099996	1.89886089598	2.1710752751099997e-67	5.371457085979999e-66	yes	up	17.76	57.44	ID2	inhibitor of DNA binding 2 [Source:HGNC Symbol;Acc:HGNC:5361]	16.42	18.81	18.05	55.72	66.67	49.93
ENSG00000196312	0.297667747789	-1.74822518042	2.2386537052899997e-67	5.53222752088e-66	yes	down	9.79333333333	8.70666666667	MFSD14C	major facilitator superfamily domain containing 14C [Source:HGNC Symbol;Acc:HGNC:23672]	9.2	11.74	8.44	8.5	7.64	9.98
ENSG00000198142	2.6481592734799997	1.40498989561	3.3297645101599997e-67	8.219078052779999e-66	yes	up	5.31666666667	12.54	SOWAHC	sosondowah ankyrin repeat domain family member C [Source:HGNC Symbol;Acc:HGNC:26149]	5.21	5.68	5.06	12.4	13.12	12.1
ENSG00000108433	2.13401045867	1.09356724675	3.98495947428e-67	9.824954481599997e-66	yes	up	23.67	46.29	GOSR2	golgi SNAP receptor complex member 2 [Source:HGNC Symbol;Acc:HGNC:4431]	23.61	23.4	24.0	47.21	44.97	46.69
ENSG00000196497	1.89002256374	0.918403457939	4.2719601936599985e-67	1.05203810457e-65	yes	up	50.5366666667	89.18	IPO4	importin 4 [Source:HGNC Symbol;Acc:HGNC:19426]	56.43	49.94	45.24	92.46	91.86	83.22
ENSG00000165891	2.48663847463	1.31419677343	4.28221406692e-67	1.0533455433399998e-65	yes	up	5.666666666669999	13.6266666667	E2F7	E2F transcription factor 7 [Source:HGNC Symbol;Acc:HGNC:23820]	5.5	6.22	5.28	13.21	14.12	13.55
ENSG00000221869	0.327515768263	-1.61036372794	4.537562617709999e-67	1.1148691912599997e-65	yes	down	76.5366666667	18.636666666700002	CEBPD	CCAAT enhancer binding protein delta [Source:HGNC Symbol;Acc:HGNC:1835]	77.24	77.81	74.56	17.21	17.93	20.77
ENSG00000100304	2.38941381027	1.2566567283499999	5.2202058983099995e-67	1.2811155074399998e-65	yes	up	13.65	29.186666666700003	TTLL12	tubulin tyrosine ligase like 12 [Source:HGNC Symbol;Acc:HGNC:28974]	13.95	12.89	14.11	30.36	30.34	26.86
ENSG00000169992	0.506708964221	-0.9807707429889999	9.976318501659998e-67	2.4455182591699994e-65	yes	down	33.2533333333	14.7166666667	NLGN2	neuroligin 2 [Source:HGNC Symbol;Acc:HGNC:14290]	33.08	31.81	34.87	15.19	15.04	13.92
ENSG00000154040	2.59495267569	1.3757082283000002	1.3314966285199998e-66	3.260177147219999e-65	yes	up	12.5266666667	31.9833333333	CABYR	calcium binding tyrosine phosphorylation regulated [Source:HGNC Symbol;Acc:HGNC:15569]	11.72	12.46	13.4	29.33	35.6	31.02
ENSG00000254632	0.112704268386	-3.1493859399599997	1.8344700551599992e-66	4.486553514919999e-65	yes	down	2.52	0.436666666667		novel transcript	1.9	2.52	3.14	0.3	0.34	0.67
ENSG00000065618	6.49065194854	2.6983633958999995	2.1090200626099995e-66	5.152103827269998e-65	yes	up	1.0166666666700002	7.833333333330001	COL17A1	collagen type XVII alpha 1 chain [Source:HGNC Symbol;Acc:HGNC:2194]	0.93	1.0	1.12	7.27	8.15	8.08
ENSG00000073008	1.85713363287	0.893077630324	2.3309976837499995e-66	5.687847956379999e-65	yes	up	31.366666666700002	54.55	PVR	PVR cell adhesion molecule [Source:HGNC Symbol;Acc:HGNC:9705]	30.68	31.36	32.06	55.92	55.37	52.36
ENSG00000135905	0.481415161386	-1.05464651703	3.8247820759e-66	9.322140478359998e-65	yes	down	36.4366666667	17.4	DOCK10	dedicator of cytokinesis 10 [Source:HGNC Symbol;Acc:HGNC:23479]	39.57	35.4	34.34	17.05	18.61	16.54
ENSG00000242028	2.5824711194799996	1.36875221511	4.3352103159099985e-66	1.05541314457e-64	yes	up	14.6166666667	35.61	HYPK	huntingtin interacting protein K [Source:HGNC Symbol;Acc:HGNC:18418]	14.76	13.65	15.44	33.09	38.02	35.72
ENSG00000085998	2.00412447501	1.00297211627	4.79001936426e-66	1.16480585043e-64	yes	up	42.7766666667	77.5033333333	POMGNT1	protein O-linked mannose N-acetylglucosaminyltransferase 1 (beta 1,2-) [Source:HGNC Symbol;Acc:HGNC:19139]	44.41	41.03	42.89	78.66	80.71	73.14
ENSG00000069399	0.397362461118	-1.33147250745	5.030491263039999e-66	1.2218873989199999e-64	yes	down	62.66	22.0766666667	BCL3	BCL3 transcription coactivator [Source:HGNC Symbol;Acc:HGNC:998]	58.71	62.63	66.64	23.65	18.77	23.81
ENSG00000129422	0.021690617069599995	-5.5267850934	6.00660548734e-66	1.4573201604899997e-64	yes	down	3.45666666667	0.15	MTUS1	microtubule associated scaffold protein 1 [Source:HGNC Symbol;Acc:HGNC:29789]	3.2	4.01	3.16	0.1	0.08	0.27
ENSG00000214900	7.79772498348	2.9630532734900004	6.051920168949999e-66	1.4666439526599997e-64	yes	up	2.46333333333	17.2266666667	LINC01588	long intergenic non-protein coding RNA 1588 [Source:HGNC Symbol;Acc:HGNC:27503]	2.58	2.99	1.82	16.72	16.89	18.07
ENSG00000072682	2.01639172615	1.0117759396700001	6.217850771559999e-66	1.5051438310899999e-64	yes	up	36.6066666667	67.5166666667	P4HA2	prolyl 4-hydroxylase subunit alpha 2 [Source:HGNC Symbol;Acc:HGNC:8547]	33.31	37.89	38.62	74.02	66.79	61.74
ENSG00000089685	0.507626126958	-0.978161769873	7.524529284189998e-66	1.81938164372e-64	yes	down	72.9533333333	34.12	BIRC5	baculoviral IAP repeat containing 5 [Source:HGNC Symbol;Acc:HGNC:593]	75.24	68.77	74.85	34.04	33.46	34.86
ENSG00000114529	4.31245244611	2.10850854811	8.64993782433e-66	2.0891267067299994e-64	yes	up	3.27666666667	14.46	C3orf52	chromosome 3 open reading frame 52 [Source:HGNC Symbol;Acc:HGNC:26255]	3.02	4.01	2.8	14.3	14.33	14.75
ENSG00000084623	1.7788913704499998	0.830978413866	8.718317814099998e-66	2.1032571469499996e-64	yes	up	204.03	323.733333333	EIF3I	eukaryotic translation initiation factor 3 subunit I [Source:HGNC Symbol;Acc:HGNC:3272]	208.43	194.91	208.75	327.76	325.42	318.02
ENSG00000213145	0.48335551405599997	-1.0488433950700002	9.225324872689998e-66	2.2230528330099997e-64	yes	down	1011.22666667	420.78333333300003	CRIP1	cysteine rich protein 1 [Source:HGNC Symbol;Acc:HGNC:2360]	1037.65	971.03	1025.0	406.56	391.26	464.53
ENSG00000108001	0.30743780125500003	-1.7016335312600002	1.1193342678899997e-65	2.69424390674e-64	yes	down	9.50666666667	2.71666666667	EBF3	EBF transcription factor 3 [Source:HGNC Symbol;Acc:HGNC:19087]	9.19	9.58	9.75	2.91	2.55	2.69
ENSG00000172915	0.0465548083957	-4.424926006090001	1.19620634711e-65	2.87602568919e-64	yes	down	2.11	0.06666666666669999	NBEA	neurobeachin [Source:HGNC Symbol;Acc:HGNC:7648]	2.08	1.99	2.26	0.06	0.08	0.06
ENSG00000133247	0.415566732669	-1.26684792798	1.5425705836999999e-65	3.704604123339999e-64	yes	down	40.99	15.11	KMT5C	lysine methyltransferase 5C [Source:HGNC Symbol;Acc:HGNC:28405]	38.52	43.05	41.4	15.03	15.95	14.35
ENSG00000021645	0.08413898599139999	-3.57108175833	1.78637078504e-65	4.28527820528e-64	yes	down	4.84666666667	0.366666666667	NRXN3	neurexin 3 [Source:HGNC Symbol;Acc:HGNC:8010]	5.03	4.63	4.88	0.49	0.37	0.24
ENSG00000173153	2.04172101405	1.02978574616	3.0675912969099995e-65	7.342228068189998e-64	yes	up	32.4566666667	58.2533333333	ESRRA	estrogen related receptor alpha [Source:HGNC Symbol;Acc:HGNC:3471]	34.57	31.67	31.13	57.03	59.15	58.58
ENSG00000144455	0.44502252396200004	-1.16804973772	3.1717545680399993e-65	7.583020853919999e-64	yes	down	62.0466666667	24.2733333333	SUMF1	sulfatase modifying factor 1 [Source:HGNC Symbol;Acc:HGNC:20376]	60.97	65.13	60.04	26.16	21.76	24.9
ENSG00000179115	1.9720139789700002	0.97966977855	3.1969981984999996e-65	7.630493794289998e-64	yes	up	68.1833333333	119.84	FARSA	phenylalanyl-tRNA synthetase subunit alpha [Source:HGNC Symbol;Acc:HGNC:3592]	71.03	65.2	68.32	119.74	123.12	116.66
ENSG00000163191	1.8261846918400002	0.868832680177	3.1987752128e-65	7.630493794289998e-64	yes	up	1220.25	1925.93333333	S100A11	S100 calcium binding protein A11 [Source:HGNC Symbol;Acc:HGNC:10488]	1254.69	1153.62	1252.44	1914.37	1877.72	1985.71
ENSG00000145284	0.468116310457	-1.09506106151	3.6275174550599994e-65	8.643554454999999e-64	yes	down	39.1866666667	16.6033333333	SCD5	stearoyl-CoA desaturase 5 [Source:HGNC Symbol;Acc:HGNC:21088]	38.86	40.32	38.38	17.9	16.23	15.68
ENSG00000146731	1.7348874510099999	0.79484207252	3.6811733934799993e-65	8.76160398078e-64	yes	up	124.84	192.0	CCT6A	chaperonin containing TCP1 subunit 6A [Source:HGNC Symbol;Acc:HGNC:1620]	120.39	136.09	118.04	189.66	193.8	192.54
ENSG00000163938	1.9837585729099998	0.988236457752	3.7588857019899995e-65	8.936582949079999e-64	yes	up	60.92	100.4	GNL3	G protein nucleolar 3 [Source:HGNC Symbol;Acc:HGNC:29931]	60.68	63.95	58.13	95.31	102.09	103.8
ENSG00000182158	0.459682186252	-1.12129133542	4.322430668739999e-65	1.0264929554699998e-63	yes	down	13.76	5.62	CREB3L2	cAMP responsive element binding protein 3 like 2 [Source:HGNC Symbol;Acc:HGNC:23720]	13.98	13.6	13.7	5.83	5.68	5.35
ENSG00000198406	3.4846249598	1.80100339132	5.0358393983e-65	1.1945818581599999e-63	yes	up	27.5166666667	84.3133333333	BZW1P2	basic leucine zipper and W2 domains 1 pseudogene 2 [Source:HGNC Symbol;Acc:HGNC:33954]	21.61	31.95	28.99	84.63	83.33	84.98
ENSG00000102038	0.484039659399	-1.04680283649	5.633195198369999e-65	1.3347978210899998e-63	yes	down	39.93	17.12	SMARCA1	SWI/SNF related, matrix associated, actin dependent regulator of chromatin, subfamily a, member 1 [Source:HGNC Symbol;Acc:HGNC:11097]	38.76	43.49	37.54	17.43	16.43	17.5
ENSG00000157456	0.469087899697	-1.09206980845	5.768291753649999e-65	1.3652905659599997e-63	yes	down	106.28333333299999	43.8533333333	CCNB2	cyclin B2 [Source:HGNC Symbol;Acc:HGNC:1580]	103.49	103.77	111.59	42.05	44.95	44.56
ENSG00000134986	0.134212267527	-2.89741154934	6.144645124899999e-65	1.4527550549499997e-63	yes	down	12.85	1.67333333333	NREP	neuronal regeneration related protein [Source:HGNC Symbol;Acc:HGNC:16834]	10.97	14.14	13.44	1.73	1.35	1.94
ENSG00000147454	0.518626338723	-0.947232618776	7.499862958739999e-65	1.77119823445e-63	yes	down	58.4433333333	35.5266666667	SLC25A37	solute carrier family 25 member 37 [Source:HGNC Symbol;Acc:HGNC:29786]	58.79	58.1	58.44	35.6	34.04	36.94
ENSG00000266412	1.6517948760899999	0.7240345404940001	7.5785867726e-65	1.7878079228099996e-63	yes	up	92.35	134.75666666700002	NCOA4	nuclear receptor coactivator 4 [Source:HGNC Symbol;Acc:HGNC:7671]	91.09	98.52	87.44	134.1	138.27	131.9
ENSG00000187840	2.16022782447	1.1111834716	8.31299630726e-65	1.9588876917799997e-63	yes	up	83.6933333333	158.49333333299998	EIF4EBP1	eukaryotic translation initiation factor 4E binding protein 1 [Source:HGNC Symbol;Acc:HGNC:3288]	82.88	81.57	86.63	156.02	160.49	158.97
ENSG00000065183	2.13582026694	1.09479024679	1.2070292153499998e-64	2.84112003817e-63	yes	up	7.79	14.8633333333	WDR3	WD repeat domain 3 [Source:HGNC Symbol;Acc:HGNC:12755]	8.12	7.43	7.82	13.17	17.23	14.19
ENSG00000136950	2.0470909570599995	1.03357520611	1.3272580296399998e-64	3.1206678308399995e-63	yes	up	50.44	95.8633333333	ARPC5L	actin related protein 2/3 complex subunit 5 like [Source:HGNC Symbol;Acc:HGNC:23366]	48.71	51.33	51.28	90.82	99.19	97.58
ENSG00000120705	1.6667685300100001	0.737053766114	1.4119801153799996e-64	3.3162073228099993e-63	yes	up	72.25	104.76333333299999	ETF1	eukaryotic translation termination factor 1 [Source:HGNC Symbol;Acc:HGNC:3477]	69.85	76.53	70.37	104.74	104.95	104.6
ENSG00000204267	2.09349209134	1.0659114679700001	1.6926391196199997e-64	3.9709910271199995e-63	yes	up	26.35	47.696666666700004	TAP2	transporter 2, ATP binding cassette subfamily B member [Source:HGNC Symbol;Acc:HGNC:44]	24.2	19.49	35.36	51.49	50.89	40.71
ENSG00000151779	0.34449730149700003	-1.53743541278	2.1102104447099995e-64	4.945181836439999e-63	yes	down	14.44	4.27	NBAS	NBAS subunit of NRZ tethering complex [Source:HGNC Symbol;Acc:HGNC:15625]	15.81	13.56	13.95	4.07	4.21	4.53
ENSG00000108557	0.5086081265919999	-0.975373581149	3.18647229002e-64	7.459146452979998e-63	yes	down	39.6633333333	18.366666666700002	RAI1	retinoic acid induced 1 [Source:HGNC Symbol;Acc:HGNC:9834]	39.7	38.45	40.84	19.93	17.8	17.37
ENSG00000168610	0.589033526478	-0.7635783435019999	3.670945770759999e-64	8.583807553109999e-63	yes	down	235.276666667	133.93	STAT3	signal transducer and activator of transcription 3 [Source:HGNC Symbol;Acc:HGNC:11364]	236.96	226.54	242.33	137.4	136.8	127.59
ENSG00000108826	1.9234026038599998	0.943660777135	4.0566867158199994e-64	9.475388203989997e-63	yes	up	189.906666667	319.58666666700003	MRPL27	mitochondrial ribosomal protein L27 [Source:HGNC Symbol;Acc:HGNC:14483]	195.05	187.24	187.43	316.25	309.78	332.73
ENSG00000162105	0.381510637298	-1.39020481198	4.366834592199999e-64	1.0188642988299997e-62	yes	down	11.676666666700001	9.80333333333	SHANK2	SH3 and multiple ankyrin repeat domains 2 [Source:HGNC Symbol;Acc:HGNC:14295]	13.21	11.07	10.75	8.44	10.08	10.89
ENSG00000157637	0.539852892041	-0.8893617632330001	5.1991283947199986e-64	1.2117268387799997e-62	yes	down	56.5166666667	29.66	SLC38A10	solute carrier family 38 member 10 [Source:HGNC Symbol;Acc:HGNC:28237]	58.1	55.02	56.43	30.6	31.56	26.82
ENSG00000205476	0.442415968274	-1.17652463668	5.525881041739999e-64	1.2864734202299997e-62	yes	down	33.0866666667	8.93	CCDC85C	coiled-coil domain containing 85C [Source:HGNC Symbol;Acc:HGNC:35459]	33.6	33.31	32.35	10.87	7.6	8.32
ENSG00000285517	3.00822802351	1.58891392736	6.514416896119999e-64	1.5149575187899995e-62	yes	up	6.14333333333	20.0033333333		long intergenic non-protein coding RNA 941	6.05	5.98	6.4	18.91	21.14	19.96
ENSG00000115946	2.66119359555	1.41207346684	6.614122248799999e-64	1.5364670898999998e-62	yes	up	21.48	51.3266666667	PNO1	partner of NOB1 homolog [Source:HGNC Symbol;Acc:HGNC:32790]	20.81	24.15	19.48	45.85	56.45	51.68
ENSG00000143776	0.454684914489	-1.13706095567	7.501933078089997e-64	1.7402369502699998e-62	yes	down	11.2166666667	4.48666666667	CDC42BPA	CDC42 binding protein kinase alpha [Source:HGNC Symbol;Acc:HGNC:1737]	10.74	12.25	10.66	4.3	4.72	4.44
ENSG00000164902	2.10830696435	1.07608493515	7.507641335539997e-64	1.7402369502699998e-62	yes	up	21.4966666667	40.5933333333	PHAX	phosphorylated adaptor for RNA export [Source:HGNC Symbol;Acc:HGNC:10241]	21.24	23.07	20.18	33.26	47.12	41.4
ENSG00000171408	0.019214318407299997	-5.701674389430001	9.382692737939998e-64	2.1725013119999994e-62	yes	down	3.65666666667	0.07	PDE7B	phosphodiesterase 7B [Source:HGNC Symbol;Acc:HGNC:8792]	3.71	3.46	3.8	0.05	0.03	0.13
ENSG00000117877	3.45037035148	1.7867512243700001	1.0433531086599999e-63	2.4131930424099997e-62	yes	up	6.09	18.6066666667	POLR1G	RNA polymerase I subunit G [Source:HGNC Symbol;Acc:HGNC:24219]	6.06	5.69	6.52	18.03	19.85	17.94
ENSG00000162139	2.7210449394599996	1.44416078364	2.2971766987099996e-63	5.307424949669999e-62	yes	up	5.86666666667	14.583333333299999	NEU3	neuraminidase 3 [Source:HGNC Symbol;Acc:HGNC:7760]	6.55	5.53	5.52	14.9	14.88	13.97
ENSG00000211459	1.90813477033	0.9321630715629999	2.4724647550099996e-63	5.706223641519998e-62	yes	up	1628.72333333	2735.73	MT-RNR1	mitochondrially encoded 12S rRNA [Source:HGNC Symbol;Acc:HGNC:7470]	1730.24	1661.46	1494.47	2734.59	2877.47	2595.13
ENSG00000141627	0.298354160089	-1.7449022016900002	2.71616469411e-63	6.261876657339999e-62	yes	down	12.47	5.02	DYM	dymeclin [Source:HGNC Symbol;Acc:HGNC:21317]	13.17	14.63	9.61	5.08	5.66	4.32
ENSG00000188559	0.133790610877	-2.90195122043	2.9194758398799996e-63	6.723316144979999e-62	yes	down	2.42	0.376666666667	RALGAPA2	Ral GTPase activating protein catalytic subunit alpha 2 [Source:HGNC Symbol;Acc:HGNC:16207]	2.17	2.57	2.52	0.32	0.34	0.47
ENSG00000203879	1.9723780591599998	0.9799361094210001	3.0710344779599993e-63	7.064705880069998e-62	yes	up	70.07	120.31	GDI1	GDP dissociation inhibitor 1 [Source:HGNC Symbol;Acc:HGNC:4226]	67.23	68.69	74.29	117.13	128.59	115.21
ENSG00000266028	0.408786624385	-1.29058010323	3.153303226369999e-63	7.246134339609999e-62	yes	down	16.5	6.67	SRGAP2	SLIT-ROBO Rho GTPase activating protein 2 [Source:HGNC Symbol;Acc:HGNC:19751]	15.14	16.21	18.15	6.74	5.83	7.44
ENSG00000078018	0.34464225804799997	-1.53682848753	3.427416190119999e-63	7.86754522435e-62	yes	down	11.1166666667	3.53666666667	MAP2	microtubule associated protein 2 [Source:HGNC Symbol;Acc:HGNC:6839]	11.1	10.22	12.03	2.86	3.53	4.22
ENSG00000176845	4.45231627087	2.15455607835	4.67286775189e-63	1.0703379446299998e-61	yes	up	8.36	33.3133333333	METRNL	meteorin like, glial cell differentiation regulator [Source:HGNC Symbol;Acc:HGNC:27584]	8.33	7.3	9.45	29.54	36.49	33.91
ENSG00000197694	0.5846934497290001	-0.774247665869	5.14979003066e-63	1.1783117855299998e-61	yes	down	186.63666666700001	112.443333333	SPTAN1	spectrin alpha, non-erythrocytic 1 [Source:HGNC Symbol;Acc:HGNC:11273]	179.35	187.35	193.21	115.12	115.46	106.75
ENSG00000106105	1.78938697273	0.839465418281	6.002063229489998e-63	1.3718449669e-61	yes	up	67.48	107.583333333	GARS1	glycyl-tRNA synthetase 1 [Source:HGNC Symbol;Acc:HGNC:4162]	64.08	67.55	70.81	105.1	110.53	107.12
ENSG00000198042	2.83594808041	1.50383112044	6.561235515829999e-63	1.4980432900099998e-61	yes	up	5.98666666667	15.38	MAK16	MAK16 homolog [Source:HGNC Symbol;Acc:HGNC:13703]	5.74	6.54	5.68	14.59	15.99	15.56
ENSG00000090339	1.9390909143700001	0.955380445855	7.82783366018e-63	1.7853159810399998e-61	yes	up	60.37	103.69	ICAM1	intercellular adhesion molecule 1 [Source:HGNC Symbol;Acc:HGNC:5344]	63.08	56.88	61.15	109.76	100.23	101.08
ENSG00000117724	0.36085316151	-1.47051620031	9.744905805579998e-63	2.2201709462099995e-61	yes	down	27.99	9.14333333333	CENPF	centromere protein F [Source:HGNC Symbol;Acc:HGNC:1857]	27.63	33.93	22.41	8.27	8.84	10.32
ENSG00000120256	0.3127923806	-1.67672272484	1.0639149069099998e-62	2.4213157421899995e-61	yes	down	19.5233333333	5.573333333330001	LRP11	LDL receptor related protein 11 [Source:HGNC Symbol;Acc:HGNC:16936]	20.45	20.07	18.05	6.45	4.42	5.85
ENSG00000069188	0.172414344666	-2.53604828498	1.3282776963199998e-62	3.0197408203799995e-61	yes	down	2.25666666667	0.383333333333	SDK2	sidekick cell adhesion molecule 2 [Source:HGNC Symbol;Acc:HGNC:19308]	2.35	2.26	2.16	0.35	0.38	0.42
ENSG00000095752	2.3042564406799997	1.20430128323	1.36139972017e-62	3.0917416672899993e-61	yes	up	42.1366666667	81.6533333333	IL11	interleukin 11 [Source:HGNC Symbol;Acc:HGNC:5966]	46.03	38.07	42.31	76.58	88.97	79.41
ENSG00000115307	1.99146577847	0.993830688511	1.5950739956299995e-62	3.618558706599999e-61	yes	up	136.236666667	244.02333333299998	AUP1	AUP1 lipid droplet regulating VLDL assembly factor [Source:HGNC Symbol;Acc:HGNC:891]	131.49	127.69	149.53	250.72	242.13	239.22
ENSG00000167778	2.19614880238	1.13497580898	1.6893321563399996e-62	3.828314212159999e-61	yes	up	16.6066666667	31.4633333333	SPRYD3	SPRY domain containing 3 [Source:HGNC Symbol;Acc:HGNC:25920]	17.56	16.18	16.08	33.2	31.16	30.03
ENSG00000136271	2.05288961917	1.03765605796	2.1250059553699996e-62	4.810507636689999e-61	yes	up	58.34	109.13666666700001	DDX56	DEAD-box helicase 56 [Source:HGNC Symbol;Acc:HGNC:18193]	59.73	54.52	60.77	110.85	111.54	105.02
ENSG00000198121	0.202452133657	-2.30434724713	2.46630971605e-62	5.577211207149999e-61	yes	down	10.1666666667	1.89333333333	LPAR1	lysophosphatidic acid receptor 1 [Source:HGNC Symbol;Acc:HGNC:3166]	11.01	9.57	9.92	1.89	1.96	1.83
ENSG00000204217	0.499893694274	-1.0003067661	2.900547436819999e-62	6.55222285251e-61	yes	down	14.4833333333	7.34333333333	BMPR2	bone morphogenetic protein receptor type 2 [Source:HGNC Symbol;Acc:HGNC:1078]	13.04	15.25	15.16	7.19	7.77	7.07
ENSG00000101216	2.31924717064	1.21365658146	3.4345748444199993e-62	7.750350988979998e-61	yes	up	8.39333333333	17.456666666700002	GMEB2	glucocorticoid modulatory element binding protein 2 [Source:HGNC Symbol;Acc:HGNC:4371]	8.34	8.12	8.72	17.38	18.15	16.84
ENSG00000106636	1.7885194676299998	0.838765821831	3.763159465559999e-62	8.482838405849998e-61	yes	up	54.3366666667	89.64	YKT6	YKT6 v-SNARE homolog [Source:HGNC Symbol;Acc:HGNC:16959]	55.6	53.49	53.92	90.25	88.53	90.14
ENSG00000160606	2.7621883657599997	1.46581170666	3.93145744879e-62	8.852844246749999e-61	yes	up	37.99	92.7966666667	TLCD1	TLC domain containing 1 [Source:HGNC Symbol;Acc:HGNC:25177]	40.44	35.63	37.9	85.98	96.24	96.17
ENSG00000213782	2.0286479594499998	1.02051852935	5.44821125948e-62	1.2255311113999999e-60	yes	up	34.45	61.9766666667	DDX47	DEAD-box helicase 47 [Source:HGNC Symbol;Acc:HGNC:18682]	33.38	36.73	33.24	62.27	62.56	61.1
ENSG00000151388	0.38428761317000004	-1.37974162046	6.286983167279999e-62	1.4127142977799997e-60	yes	down	14.6433333333	11.3633333333	ADAMTS12	ADAM metallopeptidase with thrombospondin type 1 motif 12 [Source:HGNC Symbol;Acc:HGNC:14605]	14.12	16.49	13.32	11.52	10.96	11.61
ENSG00000113575	1.7832730458200001	0.834527618102	6.663524470309999e-62	1.4957470839499998e-60	yes	up	120.133333333	195.323333333	PPP2CA	protein phosphatase 2 catalytic subunit alpha [Source:HGNC Symbol;Acc:HGNC:9299]	115.21	130.92	114.27	187.62	209.76	188.59
ENSG00000011243	2.0830334165599997	1.05868598365	8.086607175149998e-62	1.8132726952099996e-60	yes	up	34.0833333333	64.31	AKAP8L	A-kinase anchoring protein 8 like [Source:HGNC Symbol;Acc:HGNC:29857]	34.65	31.56	36.04	63.49	66.26	63.18
ENSG00000143624	0.48893104062799997	-1.03229709466	8.791726012089997e-62	1.9693096478399998e-60	yes	down	28.5766666667	13.32	INTS3	integrator complex subunit 3 [Source:HGNC Symbol;Acc:HGNC:26153]	28.3	27.9	29.53	14.69	12.93	12.34
ENSG00000145107	15.4704772885	3.95144580177	9.206453458939998e-62	2.0600406678799994e-60	yes	up	0.61	9.15	TM4SF19	transmembrane 4 L six family member 19 [Source:HGNC Symbol;Acc:HGNC:25167]	0.75	0.43	0.65	7.58	10.0	9.87
ENSG00000185507	2.8769370123	1.52453363504	9.600662665169997e-62	2.1459949222799994e-60	yes	up	11.2133333333	27.87	IRF7	interferon regulatory factor 7 [Source:HGNC Symbol;Acc:HGNC:6122]	11.37	10.94	11.33	28.4	27.97	27.24
ENSG00000259976	0.24163119612700001	-2.04912136708	9.680907522979998e-62	2.1616634387299996e-60	yes	down	3.3166666666699998	0.713333333333		novel transcript	2.74	4.03	3.18	0.79	0.66	0.69
ENSG00000003436	0.47322664509499995	-1.0793967877700001	1.0230489632599998e-61	2.2819883785599995e-60	yes	down	65.46	36.12	TFPI	tissue factor pathway inhibitor [Source:HGNC Symbol;Acc:HGNC:11760]	63.43	74.23	58.72	33.45	38.5	36.41
ENSG00000148175	1.97787051067	0.9839479772959999	1.0522169147699997e-61	2.34459463582e-60	yes	up	23.7466666667	41.5633333333	STOM	stomatin [Source:HGNC Symbol;Acc:HGNC:3383]	24.18	22.68	24.38	42.61	41.34	40.74
ENSG00000106245	1.9526811449200001	0.965456389471	1.0757670766399997e-61	2.3945653361199998e-60	yes	up	89.3733333333	156.633333333	BUD31	BUD31 homolog [Source:HGNC Symbol;Acc:HGNC:29629]	87.99	86.53	93.6	159.31	156.19	154.4
ENSG00000090863	0.543939352954	-0.878482289128	1.28169594965e-61	2.8499673402399993e-60	yes	down	36.2133333333	17.0233333333	GLG1	golgi glycoprotein 1 [Source:HGNC Symbol;Acc:HGNC:4316]	36.69	35.25	36.7	17.56	16.66	16.85
ENSG00000143384	1.5690689290900002	0.649908731188	1.4126322286799998e-61	3.137840639759999e-60	yes	up	126.463333333	187.05	MCL1	MCL1 apoptosis regulator, BCL2 family member [Source:HGNC Symbol;Acc:HGNC:6943]	123.42	139.54	116.43	178.06	194.76	188.33
ENSG00000133216	0.553134250814	-0.854298416458	1.4151865387899997e-61	3.1402399634799995e-60	yes	down	47.7833333333	26.3233333333	EPHB2	EPH receptor B2 [Source:HGNC Symbol;Acc:HGNC:3393]	45.45	51.23	46.67	27.05	25.3	26.62
ENSG00000111641	2.90165889393	1.53687793258	1.4350831309799998e-61	3.18107605164e-60	yes	up	13.0633333333	33.9033333333	NOP2	NOP2 nucleolar protein [Source:HGNC Symbol;Acc:HGNC:7867]	11.61	13.07	14.51	34.57	31.91	35.23
ENSG00000196072	2.01213050129	1.00872387744	2.0299349541599997e-61	4.4949765481799994e-60	yes	up	45.59	86.7566666667	BLOC1S2	biogenesis of lysosomal organelles complex 1 subunit 2 [Source:HGNC Symbol;Acc:HGNC:20984]	44.08	47.07	45.62	84.01	91.16	85.1
ENSG00000165637	1.5635065733000002	0.644785284659	2.0367073495199998e-61	4.505289715429999e-60	yes	up	226.74333333299998	315.666666667	VDAC2	voltage dependent anion channel 2 [Source:HGNC Symbol;Acc:HGNC:12672]	223.67	233.25	223.31	321.95	314.17	310.88
ENSG00000133961	0.5256836387120001	-0.927733261474	2.16539164255e-61	4.7849764283699986e-60	yes	down	54.8133333333	24.9933333333	NUMB	NUMB endocytic adaptor protein [Source:HGNC Symbol;Acc:HGNC:8060]	52.62	53.9	57.92	24.87	26.76	23.35
ENSG00000169083	0.15449373047700002	-2.6943798017000002	2.32113524657e-61	5.12381585725e-60	yes	down	2.52333333333	0.386666666667	AR	androgen receptor [Source:HGNC Symbol;Acc:HGNC:644]	2.25	2.74	2.58	0.37	0.46	0.33
ENSG00000105518	0.44872297004100004	-1.15610305771	3.4711890316099994e-61	7.654582686479998e-60	yes	down	272.193333333	108.27	TMEM205	transmembrane protein 205 [Source:HGNC Symbol;Acc:HGNC:29631]	284.33	251.13	281.12	114.28	96.77	113.76
ENSG00000196557	0.223536994017	-2.1614144864400004	3.502564933689999e-61	7.715784717429998e-60	yes	down	5.476666666669999	1.0766666666700002	CACNA1H	calcium voltage-gated channel subunit alpha1 H [Source:HGNC Symbol;Acc:HGNC:1395]	5.42	5.71	5.3	1.1	1.33	0.8
ENSG00000112655	0.39266123198200004	-1.34864292924	4.5279454820699995e-61	9.964286638339998e-60	yes	down	18.4633333333	6.58	PTK7	protein tyrosine kinase 7 (inactive) [Source:HGNC Symbol;Acc:HGNC:9618]	16.69	18.88	19.82	6.99	6.41	6.34
ENSG00000033050	1.84576861458	0.884221708169	7.271058020339999e-61	1.5984321769799996e-59	yes	up	20.7866666667	35.696666666700004	ABCF2	ATP binding cassette subfamily F member 2 [Source:HGNC Symbol;Acc:HGNC:71]	21.53	19.8	21.03	32.61	39.64	34.84
ENSG00000171861	2.44008947576	1.28693405101	8.300627730769999e-61	1.8228863084599998e-59	yes	up	17.41	37.59	MRM3	mitochondrial rRNA methyltransferase 3 [Source:HGNC Symbol;Acc:HGNC:18485]	17.13	17.15	17.95	36.98	38.6	37.19
ENSG00000151892	0.375256179467	-1.41405226551	9.203571067639998e-61	2.0190985672799997e-59	yes	down	13.12	5.77	GFRA1	GDNF family receptor alpha 1 [Source:HGNC Symbol;Acc:HGNC:4243]	13.75	13.13	12.48	6.94	4.1	6.27
ENSG00000086544	2.3186390826	1.2132782687700001	1.0291945851699999e-60	2.2555455816199996e-59	yes	up	14.1966666667	27.6433333333	ITPKC	inositol-trisphosphate 3-kinase C [Source:HGNC Symbol;Acc:HGNC:14897]	13.67	12.86	16.06	28.52	27.19	27.22
ENSG00000118058	0.528801172647	-0.9192027187790001	1.03520249091e-60	2.26638062296e-59	yes	down	16.34	8.94	KMT2A	lysine methyltransferase 2A [Source:HGNC Symbol;Acc:HGNC:7132]	17.4	17.62	14.0	9.23	9.16	8.43
ENSG00000167085	1.7726563073900001	0.82591284549	1.0728566039499997e-60	2.3464056855499997e-59	yes	up	257.22	397.75333333300006	PHB	prohibitin [Source:HGNC Symbol;Acc:HGNC:8912]	271.11	239.69	260.86	403.89	391.11	398.26
ENSG00000109265	0.205077240716	-2.28576070316	1.0873353586999997e-60	2.3755691356799995e-59	yes	down	3.74333333333	1.02	CRACD	capping protein inhibiting regulator of actin dynamics [Source:HGNC Symbol;Acc:HGNC:29219]	3.85	3.92	3.46	0.91	1.48	0.67
ENSG00000130707	0.37772021308200004	-1.4046101055700002	1.0884214986499997e-60	2.3755691356799995e-59	yes	down	53.31	18.92	ASS1	argininosuccinate synthase 1 [Source:HGNC Symbol;Acc:HGNC:758]	56.03	51.51	52.39	19.89	18.82	18.05
ENSG00000185803	1.7293631773	0.7902408759589999	1.1136034883199998e-60	2.4280431431199996e-59	yes	up	94.31	146.516666667	SLC52A2	solute carrier family 52 member 2 [Source:HGNC Symbol;Acc:HGNC:30224]	95.07	97.19	90.67	144.06	152.02	143.47
ENSG00000123395	1.90874296632	0.932622840728	1.24743641806e-60	2.7170644762299996e-59	yes	up	82.0633333333	138.14	ATG101	autophagy related 101 [Source:HGNC Symbol;Acc:HGNC:25679]	83.65	78.17	84.37	139.29	136.68	138.45
ENSG00000137819	0.505724954073	-0.983575127516	1.5003987027899996e-60	3.2647081886499997e-59	yes	down	40.2566666667	23.0866666667	PAQR5	progestin and adipoQ receptor family member 5 [Source:HGNC Symbol;Acc:HGNC:29645]	39.16	42.64	38.97	22.62	21.67	24.97
ENSG00000177971	1.86419246931	0.898550819322	1.55141823247e-60	3.372276651849999e-59	yes	up	118.24	196.36333333299999	IMP3	IMP U3 small nucleolar ribonucleoprotein 3 [Source:HGNC Symbol;Acc:HGNC:14497]	118.1	117.96	118.66	204.5	183.42	201.17
ENSG00000173706	0.504587661873	-0.986823164776	1.7167707509799997e-60	3.7278950598799995e-59	yes	down	18.01	9.03666666667	HEG1	heart development protein with EGF like domains 1 [Source:HGNC Symbol;Acc:HGNC:29227]	17.79	18.24	18.0	9.99	9.0	8.12
ENSG00000156113	0.549484379782	-0.863849624689	1.73383042109e-60	3.7611054612999996e-59	yes	down	54.18	46.126666666700004	KCNMA1	potassium calcium-activated channel subfamily M alpha 1 [Source:HGNC Symbol;Acc:HGNC:6284]	55.11	52.89	54.54	43.73	46.89	47.76
ENSG00000172985	0.187452722151	-2.41540131858	1.7571350431199999e-60	3.8077813518399993e-59	yes	down	4.14666666667	0.68	SH3RF3	SH3 domain containing ring finger 3 [Source:HGNC Symbol;Acc:HGNC:24699]	4.19	4.08	4.17	0.77	0.72	0.55
ENSG00000123416	1.59954264026	0.6776594520170001	1.7858176173699998e-60	3.866004764769999e-59	yes	up	1565.46	2228.53666667	TUBA1B	tubulin alpha 1b [Source:HGNC Symbol;Acc:HGNC:18809]	1606.86	1520.28	1569.24	2312.82	2183.78	2189.01
ENSG00000149091	1.9414108516599997	0.957105461134	2.0760243173699997e-60	4.489692386669999e-59	yes	up	31.813333333299997	51.67	DGKZ	diacylglycerol kinase zeta [Source:HGNC Symbol;Acc:HGNC:2857]	30.56	30.44	34.44	53.38	53.35	48.28
ENSG00000138074	2.0856888951599997	1.0605239791	3.0015018630399995e-60	6.48458343677e-59	yes	up	18.8333333333	36.68	SLC5A6	solute carrier family 5 member 6 [Source:HGNC Symbol;Acc:HGNC:11041]	20.12	19.21	17.17	35.7	37.5	36.84
ENSG00000102265	2.1607050363	1.11150213943	3.3217586115399995e-60	7.169209923299999e-59	yes	up	159.68	302.55	TIMP1	TIMP metallopeptidase inhibitor 1 [Source:HGNC Symbol;Acc:HGNC:11820]	160.32	148.09	170.63	293.26	316.1	298.29
ENSG00000115963	2.3374383554900002	1.22492831777	4.4500798905899993e-60	9.594696541429999e-59	yes	up	15.4833333333	32.5633333333	RND3	Rho family GTPase 3 [Source:HGNC Symbol;Acc:HGNC:671]	15.02	16.72	14.71	30.45	35.16	32.08
ENSG00000163913	0.358698219078	-1.4791575124899998	4.9691154841999994e-60	1.0702942168299996e-58	yes	down	17.616666666700002	5.69	IFT122	intraflagellar transport 122 [Source:HGNC Symbol;Acc:HGNC:13556]	18.95	16.82	17.08	5.13	5.57	6.37
ENSG00000119041	2.18052202547	1.12467356317	5.812104993729999e-60	1.2506006118799998e-58	yes	up	14.5466666667	29.7133333333	GTF3C3	general transcription factor IIIC subunit 3 [Source:HGNC Symbol;Acc:HGNC:4666]	13.88	16.32	13.44	31.51	26.56	31.07
ENSG00000133030	0.611076963999	-0.710573998662	7.185878020229999e-60	1.5446374731299996e-58	yes	down	141.74	106.26333333299999	MPRIP	myosin phosphatase Rho interacting protein [Source:HGNC Symbol;Acc:HGNC:30321]	146.82	141.86	136.54	101.2	110.18	107.41
ENSG00000145014	0.420222707051	-1.2507739736499999	8.169657129549999e-60	1.7543350420699998e-58	yes	down	39.1366666667	14.04	TMEM44	transmembrane protein 44 [Source:HGNC Symbol;Acc:HGNC:25120]	37.75	38.56	41.1	15.01	13.89	13.22
ENSG00000149591	5.34438977793	2.41802523053	8.875963910679999e-60	1.9040864373099995e-58	yes	up	3.04333333333	16.9033333333	TAGLN	transgelin [Source:HGNC Symbol;Acc:HGNC:11553]	4.34	2.46	2.33	14.99	20.48	15.24
ENSG00000248008	2.17235325674	1.11925872575	9.947521021599997e-60	2.1318117988099997e-58	yes	up	20.3366666667	42.95	NRAV	negative regulator of antiviral response [Source:HGNC Symbol;Acc:HGNC:48588]	18.93	20.4	21.68	44.17	43.7	40.98
ENSG00000147862	0.44617273544200003	-1.1643257382899999	1.24216350764e-59	2.6593534713299995e-58	yes	down	12.86	5.35333333333	NFIB	nuclear factor I B [Source:HGNC Symbol;Acc:HGNC:7785]	12.18	13.6	12.8	5.05	5.24	5.77
ENSG00000234127	1.90803467575	0.932087390459	1.3494686093699996e-59	2.8861827627399996e-58	yes	up	36.4133333333	61.9566666667	TRIM26	tripartite motif containing 26 [Source:HGNC Symbol;Acc:HGNC:12962]	36.87	34.73	37.64	61.16	65.32	59.39
ENSG00000147459	0.50014314607	-0.999587026862	1.3962936295899997e-59	2.98333469384e-58	yes	down	14.2333333333	7.32	DOCK5	dedicator of cytokinesis 5 [Source:HGNC Symbol;Acc:HGNC:23476]	13.29	15.38	14.03	6.81	7.55	7.6
ENSG00000068724	0.48918097283	-1.03155980496	1.4768854640999995e-59	3.1523661479299996e-58	yes	down	26.79	13.3133333333	TTC7A	tetratricopeptide repeat domain 7A [Source:HGNC Symbol;Acc:HGNC:19750]	25.58	27.55	27.24	14.33	14.09	11.52
ENSG00000182179	0.20737378484700003	-2.26969456747	1.5436006564799997e-59	3.291469588019999e-58	yes	down	9.843333333330001	2.23	UBA7	ubiquitin like modifier activating enzyme 7 [Source:HGNC Symbol;Acc:HGNC:12471]	9.35	9.79	10.39	2.34	2.49	1.86
ENSG00000013275	1.79718322343	0.845737499589	1.7296570869999995e-59	3.6845155267299996e-58	yes	up	133.173333333	210.28666666700002	PSMC4	proteasome 26S subunit, ATPase 4 [Source:HGNC Symbol;Acc:HGNC:9551]	134.49	122.78	142.25	213.35	208.73	208.78
ENSG00000131475	2.0350384485900004	1.02505605202	1.7399884222899997e-59	3.70282051665e-58	yes	up	100.2	181.406666667	VPS25	vacuolar protein sorting 25 homolog [Source:HGNC Symbol;Acc:HGNC:28122]	104.55	97.01	99.04	174.11	181.57	188.54
ENSG00000185305	0.15497737329800002	-2.6898704975400003	2.1510045256299997e-59	4.5729239925199994e-58	yes	down	6.836666666669999	0.99	ARL15	ADP ribosylation factor like GTPase 15 [Source:HGNC Symbol;Acc:HGNC:25945]	6.52	6.96	7.03	0.95	1.25	0.77
ENSG00000034152	1.81066920243	0.8565229992910001	2.2626341736799998e-59	4.80544697584e-58	yes	up	82.9966666667	131.71333333299998	MAP2K3	mitogen-activated protein kinase kinase 3 [Source:HGNC Symbol;Acc:HGNC:6843]	84.54	80.04	84.41	133.65	130.57	130.92
ENSG00000153071	0.435799959581	-1.19826203224	2.49592661209e-59	5.2956403078499995e-58	yes	down	19.2166666667	7.79	DAB2	DAB adaptor protein 2 [Source:HGNC Symbol;Acc:HGNC:2662]	18.61	19.55	19.49	8.49	7.58	7.3
ENSG00000178038	6.64656276839	2.73260845204	2.9546994837799993e-59	6.262786905809998e-58	yes	up	1.11333333333	6.56666666667	ALS2CL	ALS2 C-terminal like [Source:HGNC Symbol;Acc:HGNC:20605]	1.26	1.11	0.97	6.63	7.22	5.85
ENSG00000077420	0.119308535498	-3.0672308357599998	3.36922911667e-59	7.134325908869998e-58	yes	down	8.37666666667	0.95	APBB1IP	amyloid beta precursor protein binding family B member 1 interacting protein [Source:HGNC Symbol;Acc:HGNC:17379]	7.92	7.64	9.57	1.05	0.93	0.87
ENSG00000142186	1.8000791070599997	0.848060309252	3.448719827719999e-59	7.295395210539999e-58	yes	up	63.9333333333	104.17	SCYL1	SCY1 like pseudokinase 1 [Source:HGNC Symbol;Acc:HGNC:14372]	64.88	60.69	66.23	105.6	105.99	100.92
ENSG00000134375	2.1615301271500003	1.11205294448	3.6348041318699992e-59	7.681408493759999e-58	yes	up	41.0633333333	78.4866666667	TIMM17A	translocase of inner mitochondrial membrane 17A [Source:HGNC Symbol;Acc:HGNC:17315]	38.72	44.49	39.98	73.92	79.56	81.98
ENSG00000111361	2.13136426163	1.0917771785500001	4.514115566269999e-59	9.530197204429999e-58	yes	up	24.3166666667	46.81	EIF2B1	eukaryotic translation initiation factor 2B subunit alpha [Source:HGNC Symbol;Acc:HGNC:3257]	23.72	23.33	25.9	50.63	45.85	43.95
ENSG00000171617	1.85035864105	0.887804924535	4.68007438126e-59	9.87078658115e-58	yes	up	24.883333333299998	37.0466666667	ENC1	ectodermal-neural cortex 1 [Source:HGNC Symbol;Acc:HGNC:3345]	24.45	28.39	21.81	37.58	39.43	34.13
ENSG00000136828	0.043908162886300006	-4.509367016280001	5.59169774317e-59	1.1775792144099997e-57	yes	down	4.94333333333	0.496666666667	RALGPS1	Ral GEF with PH domain and SH3 binding motif 1 [Source:HGNC Symbol;Acc:HGNC:16851]	3.98	5.92	4.93	0.78	0.47	0.24
ENSG00000100764	1.8035552146	0.850843590917	5.59435811181e-59	1.1775792144099997e-57	yes	up	232.763333333	377.90333333300003	PSMC1	proteasome 26S subunit, ATPase 1 [Source:HGNC Symbol;Acc:HGNC:9547]	228.84	237.28	232.17	357.35	394.29	382.07
ENSG00000160208	1.89755247866	0.924139785327	7.2495606451899985e-59	1.5244831279699997e-57	yes	up	13.0333333333	22.05	RRP1B	ribosomal RNA processing 1B [Source:HGNC Symbol;Acc:HGNC:23818]	13.01	13.29	12.8	22.41	22.21	21.53
ENSG00000128487	0.623484708431	-0.681573917898	7.377272555949999e-59	1.5498092700899996e-57	yes	down	117.92	69.61	SPECC1	sperm antigen with calponin homology and coiled-coil domains 1 [Source:HGNC Symbol;Acc:HGNC:30615]	113.27	122.59	117.9	72.63	70.77	65.43
ENSG00000196562	0.545181915509	-0.8751903882809999	1.1466436199799998e-58	2.4064829943599996e-57	yes	down	112.25	56.58	SULF2	sulfatase 2 [Source:HGNC Symbol;Acc:HGNC:20392]	113.08	113.01	110.66	61.06	55.56	53.12
ENSG00000084652	1.6983722762	0.7641527263619999	1.18883799742e-58	2.4925813997099996e-57	yes	up	44.46	68.5133333333	TXLNA	taxilin alpha [Source:HGNC Symbol;Acc:HGNC:30685]	44.47	43.45	45.46	69.0	71.18	65.36
ENSG00000196367	0.527435738645	-0.922932764453	1.27788750601e-58	2.6766528665699995e-57	yes	down	13.003333333299999	6.2533333333300005	TRRAP	transformation/transcription domain associated protein [Source:HGNC Symbol;Acc:HGNC:12347]	12.92	12.87	13.22	6.57	5.96	6.23
ENSG00000143390	0.5991406178350001	-0.739033452733	1.4796203427199998e-58	3.0961564381699996e-57	yes	down	86.5233333333	47.2066666667	RFX5	regulatory factor X5 [Source:HGNC Symbol;Acc:HGNC:9986]	87.54	87.46	84.57	48.76	46.18	46.68
ENSG00000132467	2.30600541587	1.2053959013	1.5528383440199997e-58	3.2461788424299995e-57	yes	up	21.9866666667	44.9566666667	UTP3	UTP3 small subunit processome component [Source:HGNC Symbol;Acc:HGNC:24477]	20.51	22.78	22.67	41.87	46.93	46.07
ENSG00000067334	2.49398538325	1.31845300985	1.6487311790299998e-58	3.443261919179999e-57	yes	up	14.17	31.4633333333	DNTTIP2	deoxynucleotidyltransferase terminal interacting protein 2 [Source:HGNC Symbol;Acc:HGNC:24013]	12.26	17.19	13.06	31.45	31.18	31.76
ENSG00000100353	1.65497851734	0.726812490063	1.6621270677799996e-58	3.4678384718699993e-57	yes	up	189.603333333	275.766666667	EIF3D	eukaryotic translation initiation factor 3 subunit D [Source:HGNC Symbol;Acc:HGNC:3278]	195.1	184.26	189.45	283.31	275.35	268.64
ENSG00000168394	1.9782810039099998	0.984247367533	1.9404136770699997e-58	4.0444904255299994e-57	yes	up	60.3666666667	109.723333333	TAP1	transporter 1, ATP binding cassette subfamily B member [Source:HGNC Symbol;Acc:HGNC:43]	62.9	59.07	59.13	118.22	103.75	107.2
ENSG00000121579	1.65693689405	0.72851865725	1.9702593216799994e-58	4.1026846598599994e-57	yes	up	119.066666667	172.62	NAA50	N-alpha-acetyltransferase 50, NatE catalytic subunit [Source:HGNC Symbol;Acc:HGNC:29533]	111.72	126.91	118.57	185.83	170.65	161.38
ENSG00000204406	0.22230605697500003	-2.16938083816	2.0830193446099994e-58	4.333249812399999e-57	yes	down	5.23333333333	1.9566666666699999	MBD5	methyl-CpG binding domain protein 5 [Source:HGNC Symbol;Acc:HGNC:20444]	5.92	4.16	5.62	1.69	1.42	2.76
ENSG00000131979	3.59027142811	1.8440929173599998	2.5207068068299997e-58	5.234706005499999e-57	yes	up	4.54333333333	16.3533333333	GCH1	GTP cyclohydrolase 1 [Source:HGNC Symbol;Acc:HGNC:4193]	4.47	5.02	4.14	16.45	14.88	17.73
ENSG00000107959	1.81997304467	0.863917083056	2.5212695341499996e-58	5.234706005499999e-57	yes	up	37.47	63.5866666667	PITRM1	pitrilysin metallopeptidase 1 [Source:HGNC Symbol;Acc:HGNC:17663]	37.49	35.95	38.97	63.32	66.49	60.95
ENSG00000109674	0.389222642843	-1.3613324542200003	2.6429727400299997e-58	5.482045307509998e-57	yes	down	24.8233333333	8.69666666667	NEIL3	nei like DNA glycosylase 3 [Source:HGNC Symbol;Acc:HGNC:24573]	23.76	25.88	24.83	8.41	8.39	9.29
ENSG00000168874	0.0443912030914	-4.49358238063	2.6768777027199995e-58	5.546969729899999e-57	yes	down	5.12	0.2	ATOH8	atonal bHLH transcription factor 8 [Source:HGNC Symbol;Acc:HGNC:24126]	5.08	4.88	5.4	0.19	0.26	0.15
ENSG00000104687	0.575688337456	-0.7966401090780001	2.8571621363299998e-58	5.914797650939999e-57	yes	down	116.26333333299999	59.59	GSR	glutathione-disulfide reductase [Source:HGNC Symbol;Acc:HGNC:4623]	119.51	112.92	116.36	59.62	59.74	59.41
ENSG00000065485	0.41613316004900003	-1.26488283911	3.0990467279299994e-58	6.409310038669999e-57	yes	down	39.21	15.6233333333	PDIA5	protein disulfide isomerase family A member 5 [Source:HGNC Symbol;Acc:HGNC:24811]	38.46	39.08	40.09	16.56	14.76	15.55
ENSG00000088340	0.13313891394400001	-2.9089957899799996	3.23432637412e-58	6.682601398789998e-57	yes	down	8.22	1.0566666666700002	FER1L4	fer-1 like family member 4 (pseudogene) [Source:HGNC Symbol;Acc:HGNC:15801]	6.66	8.93	9.07	1.41	0.93	0.83
ENSG00000137145	0.45271933496000005	-1.14331117165	4.223764528139999e-58	8.718472090929998e-57	yes	down	17.1633333333	7.07	DENND4C	DENN domain containing 4C [Source:HGNC Symbol;Acc:HGNC:26079]	15.59	18.84	17.06	7.24	6.62	7.35
ENSG00000154719	2.52814672895	1.33808019729	4.79609166128e-58	9.890256008579999e-57	yes	up	25.453333333299998	56.15	MRPL39	mitochondrial ribosomal protein L39 [Source:HGNC Symbol;Acc:HGNC:14027]	24.78	26.59	24.99	57.91	54.16	56.38
ENSG00000186260	0.39925157837999997	-1.32462998377	5.826655449019998e-58	1.2003811835099999e-56	yes	down	10.7833333333	4.14666666667	MRTFB	myocardin related transcription factor B [Source:HGNC Symbol;Acc:HGNC:29819]	11.28	11.43	9.64	3.88	3.83	4.73
ENSG00000087842	0.488015835546	-1.03500013256	5.923293404689999e-58	1.2191110734999997e-56	yes	down	104.51	44.74	PIR	pirin [Source:HGNC Symbol;Acc:HGNC:30048]	96.48	111.73	105.32	47.2	44.23	42.79
ENSG00000183696	2.08575819446	1.06057191343	6.074878219959999e-58	1.24910285561e-56	yes	up	54.0	108.55	UPP1	uridine phosphorylase 1 [Source:HGNC Symbol;Acc:HGNC:12576]	56.89	51.77	53.34	108.93	105.3	111.42
ENSG00000160584	0.40428449727300003	-1.30655721192	7.221837028069999e-58	1.4835060016599998e-56	yes	down	11.75	4.50333333333	SIK3	SIK family kinase 3 [Source:HGNC Symbol;Acc:HGNC:29165]	10.93	12.58	11.74	4.43	3.95	5.13
ENSG00000077097	0.56023901018	-0.835885651221	7.7147142248e-58	1.5832258421599995e-56	yes	down	74.92	38.5466666667	TOP2B	DNA topoisomerase II beta [Source:HGNC Symbol;Acc:HGNC:11990]	72.4	81.01	71.35	38.9	36.69	40.05
ENSG00000137845	0.5033994770369999	-0.99022437715	7.841353287589998e-58	1.6076660994399997e-56	yes	down	79.54	32.56	ADAM10	ADAM metallopeptidase domain 10 [Source:HGNC Symbol;Acc:HGNC:188]	75.0	83.87	79.75	31.64	31.63	34.41
ENSG00000166592	22.9698024643	4.52166654477	9.02228056763e-58	1.8480059677999996e-56	yes	up	0.536666666667	9.74333333333	RRAD	RRAD, Ras related glycolysis inhibitor and calcium channel regulator [Source:HGNC Symbol;Acc:HGNC:10446]	0.56	0.61	0.44	8.69	10.11	10.43
ENSG00000103202	0.534710131606	-0.9031710819259999	1.0486318577999998e-57	2.1458170830699995e-56	yes	down	376.576666667	178.96333333299998	NME4	NME/NM23 nucleoside diphosphate kinase 4 [Source:HGNC Symbol;Acc:HGNC:7852]	386.86	360.63	382.24	175.38	187.82	173.69
ENSG00000144867	2.05464133202	1.03888657216	1.1592875395899998e-57	2.3699753520499997e-56	yes	up	25.39	43.77	SRPRB	SRP receptor subunit beta [Source:HGNC Symbol;Acc:HGNC:24085]	29.13	26.28	20.76	40.47	44.73	46.11
ENSG00000140694	0.39181006491400006	-1.3517736365000002	1.4818109504199997e-57	3.02641772443e-56	yes	down	24.0066666667	9.333333333330001	PARN	poly(A)-specific ribonuclease [Source:HGNC Symbol;Acc:HGNC:8609]	24.0	23.05	24.97	9.41	10.86	7.73
ENSG00000130766	1.7822525980300001	0.83370182401	1.7274361829699997e-57	3.5246978514899995e-56	yes	up	33.69	53.45	SESN2	sestrin 2 [Source:HGNC Symbol;Acc:HGNC:20746]	33.35	32.92	34.8	53.13	54.83	52.39
ENSG00000085662	0.607862549514	-0.7181829579819999	1.75137916191e-57	3.570131952809999e-56	yes	down	1648.94	900.573333333	AKR1B1	aldo-keto reductase family 1 member B [Source:HGNC Symbol;Acc:HGNC:381]	1682.64	1562.03	1702.15	930.86	885.78	885.08
ENSG00000126062	1.81658749843	0.861230856814	1.9012994630399996e-57	3.8720345278899998e-56	yes	up	58.08	93.82	TMEM115	transmembrane protein 115 [Source:HGNC Symbol;Acc:HGNC:30055]	58.77	56.2	59.27	93.5	96.9	91.06
ENSG00000233276	1.74413448383	0.8025112853409999	1.9976439446399998e-57	4.064356380969999e-56	yes	up	720.75	1104.14666667	GPX1	glutathione peroxidase 1 [Source:HGNC Symbol;Acc:HGNC:4553]	749.97	680.45	731.83	1099.49	1094.13	1118.82
ENSG00000198952	1.65921516626	0.7305009864550001	2.0442350129199997e-57	4.15518074858e-56	yes	up	41.6133333333	64.4733333333	SMG5	SMG5 nonsense mediated mRNA decay factor [Source:HGNC Symbol;Acc:HGNC:24644]	39.65	42.54	42.65	67.76	63.62	62.04
ENSG00000152518	2.35472566867	1.23555899211	2.3860522243199997e-57	4.845346471169999e-56	yes	up	7.71	16.1666666667	ZFP36L2	ZFP36 ring finger protein like 2 [Source:HGNC Symbol;Acc:HGNC:1108]	7.6	7.85	7.68	15.75	16.53	16.22
ENSG00000125648	0.40411201542900005	-1.3071728472	2.5106117872399997e-57	5.093433551599999e-56	yes	down	26.67	9.726666666669999	SLC25A23	solute carrier family 25 member 23 [Source:HGNC Symbol;Acc:HGNC:19375]	25.82	25.73	28.46	9.47	10.41	9.3
ENSG00000169439	0.232663501292	-2.10368318683	2.5605283531099995e-57	5.189759750519999e-56	yes	down	13.0466666667	3.22666666667	SDC2	syndecan 2 [Source:HGNC Symbol;Acc:HGNC:10659]	13.95	11.98	13.21	4.03	3.38	2.27
ENSG00000151014	2.9968504944800003	1.5834471131299999	2.8329185143599993e-57	5.736390702739999e-56	yes	up	6.65	18.8033333333	NOCT	nocturnin [Source:HGNC Symbol;Acc:HGNC:14254]	6.5	6.67	6.78	20.21	17.6	18.6
ENSG00000115464	0.492848826497	-1.0207829040799998	2.9057941546199996e-57	5.878369143559998e-56	yes	down	28.8566666667	13.4566666667	USP34	ubiquitin specific peptidase 34 [Source:HGNC Symbol;Acc:HGNC:20066]	25.69	33.34	27.54	13.62	13.73	13.02
ENSG00000182771	0.08916106649980002	-3.48744231628	2.9465588893799994e-57	5.955180024819999e-56	yes	down	4.92	0.34666666666699997	GRID1	glutamate ionotropic receptor delta type subunit 1 [Source:HGNC Symbol;Acc:HGNC:4575]	4.85	4.61	5.3	0.31	0.46	0.27
ENSG00000065427	1.64613057838	0.719078781267	3.18046649314e-57	6.42182912198e-56	yes	up	110.78	164.076666667	KARS1	lysyl-tRNA synthetase 1 [Source:HGNC Symbol;Acc:HGNC:6215]	111.72	113.37	107.25	166.68	161.09	164.46
ENSG00000170017	0.486368001762	-1.03987977815	3.5756436435699995e-57	7.212912963569999e-56	yes	down	24.4033333333	10.913333333299999	ALCAM	activated leukocyte cell adhesion molecule [Source:HGNC Symbol;Acc:HGNC:400]	22.86	26.85	23.5	10.96	10.95	10.83
ENSG00000125740	82.49712830680001	6.36627199546	3.66538243827e-57	7.386941977299999e-56	yes	up	0.22	10.1766666667	FOSB	FosB proto-oncogene, AP-1 transcription factor subunit [Source:HGNC Symbol;Acc:HGNC:3797]	0.07	0.16	0.43	10.45	13.27	6.81
ENSG00000022556	0.519920621494	-0.9436367172460001	3.715540176699999e-57	7.480948662009999e-56	yes	down	41.1633333333	19.1066666667	NLRP2	NLR family pyrin domain containing 2 [Source:HGNC Symbol;Acc:HGNC:22948]	41.12	40.78	41.59	20.16	18.53	18.63
ENSG00000105810	0.42352522633199996	-1.23948019187	3.949836963859999e-57	7.9451772430599995e-56	yes	down	7.823333333330001	2.79	CDK6	cyclin dependent kinase 6 [Source:HGNC Symbol;Acc:HGNC:1777]	7.4	8.85	7.22	2.77	2.85	2.75
ENSG00000213694	1.8982289241799999	0.924653990176	4.02112991987e-57	8.080953731409999e-56	yes	up	18.93	32.2666666667	S1PR3	sphingosine-1-phosphate receptor 3 [Source:HGNC Symbol;Acc:HGNC:3167]	18.43	19.46	18.9	34.19	32.66	29.95
ENSG00000277758	0.240093088576	-2.0583342207700004	4.4685530523399994e-57	8.97164157596e-56	yes	down	10.86	2.24333333333		novel protein identical to synaptotagmin XV	10.99	10.43	11.16	2.48	2.4	1.85
ENSG00000166582	3.30881986194	1.7263167509000001	4.8079701183699997e-57	9.644009365489998e-56	yes	up	15.7933333333	41.6533333333	CENPV	centromere protein V [Source:HGNC Symbol;Acc:HGNC:29920]	15.89	17.27	14.22	40.96	41.96	42.04
ENSG00000145220	3.44876251285	1.786078786	5.10186351611e-57	1.0223884912499998e-55	yes	up	8.833333333330001	27.0833333333	LYAR	Ly1 antibody reactive [Source:HGNC Symbol;Acc:HGNC:26021]	8.71	8.06	9.73	25.12	28.93	27.2
ENSG00000146072	0.43541352838299996	-1.19954186185	5.870294727649999e-57	1.1752727282699998e-55	yes	down	23.72	9.20666666667	TNFRSF21	TNF receptor superfamily member 21 [Source:HGNC Symbol;Acc:HGNC:13469]	23.85	22.49	24.82	9.18	9.34	9.1
ENSG00000204516	2.2074906956	1.14240735704	6.488267998899999e-57	1.2977754451899998e-55	yes	up	18.56	36.18	MICB	MHC class I polypeptide-related sequence B [Source:HGNC Symbol;Acc:HGNC:7091]	18.11	17.45	20.12	37.08	37.11	34.35
ENSG00000066084	0.560917178575	-0.834140327403	7.008083177609998e-57	1.4004332818899998e-55	yes	down	18.046666666700002	9.04666666667	DIP2B	disco interacting protein 2 homolog B [Source:HGNC Symbol;Acc:HGNC:29284]	17.83	18.44	17.87	9.4	8.94	8.8
ENSG00000164828	0.541527834679	-0.884892600228	8.727335847969999e-57	1.7423590274899997e-55	yes	down	52.2166666667	26.956666666700002	SUN1	Sad1 and UNC84 domain containing 1 [Source:HGNC Symbol;Acc:HGNC:18587]	50.94	51.58	54.13	28.85	25.17	26.85
ENSG00000169071	0.337299500263	-1.567897914	1.08884968887e-56	2.1717861490899998e-55	yes	down	14.013333333299999	5.636666666669999	ROR2	receptor tyrosine kinase like orphan receptor 2 [Source:HGNC Symbol;Acc:HGNC:10257]	14.64	13.25	14.15	5.89	5.2	5.82
ENSG00000187634	0.0625581896227	-3.99865742681	1.2709254375399998e-56	2.5325775182899997e-55	yes	down	8.16	0.506666666667	SAMD11	sterile alpha motif domain containing 11 [Source:HGNC Symbol;Acc:HGNC:28706]	8.13	7.5	8.85	0.68	0.52	0.32
ENSG00000104825	2.13773439085	1.09608261227	1.3544576984699999e-56	2.6965100834299995e-55	yes	up	38.7266666667	75.27	NFKBIB	NFKB inhibitor beta [Source:HGNC Symbol;Acc:HGNC:7798]	38.17	36.95	41.06	72.92	77.57	75.32
ENSG00000137177	0.508866264883	-0.974641543383	1.4490360961899997e-56	2.8821070887999997e-55	yes	down	23.53	10.9833333333	KIF13A	kinesin family member 13A [Source:HGNC Symbol;Acc:HGNC:14566]	22.33	25.18	23.08	11.52	10.73	10.7
ENSG00000163704	0.36690210128	-1.44653292784	1.5189016187299998e-56	3.0182502128899994e-55	yes	down	17.2333333333	5.59	PRRT3	proline rich transmembrane protein 3 [Source:HGNC Symbol;Acc:HGNC:26591]	18.03	17.11	16.56	6.21	5.75	4.81
ENSG00000087253	0.33814595128700004	-1.5642820147999998	1.6389811974099997e-56	3.2538282821199995e-55	yes	down	8.02666666667	2.77	LPCAT2	lysophosphatidylcholine acyltransferase 2 [Source:HGNC Symbol;Acc:HGNC:26032]	7.49	8.12	8.47	2.48	3.11	2.72
ENSG00000100297	0.600477661184	-0.73581751873	1.7988382071499998e-56	3.5678632671099996e-55	yes	down	92.5566666667	49.303333333299996	MCM5	minichromosome maintenance complex component 5 [Source:HGNC Symbol;Acc:HGNC:6948]	92.62	92.65	92.4	50.69	49.57	47.65
ENSG00000109072	0.0655852149787	-3.93048556824	1.8097810068099997e-56	3.586228372749999e-55	yes	down	9.753333333330001	0.623333333333	VTN	vitronectin [Source:HGNC Symbol;Acc:HGNC:12724]	9.82	9.12	10.32	0.73	0.65	0.49
ENSG00000167747	1.7280204807900004	0.789120316664	2.2044664014799997e-56	4.3642698219599994e-55	yes	up	119.103333333	195.05333333299998	C19orf48	chromosome 19 open reading frame 48 [Source:HGNC Symbol;Acc:HGNC:29667]	121.99	121.59	113.73	207.29	191.98	185.89
ENSG00000171940	0.597493096823	-0.743006049973	2.3482152143699996e-56	4.644538579069999e-55	yes	down	47.61	24.613333333299998	ZNF217	zinc finger protein 217 [Source:HGNC Symbol;Acc:HGNC:13009]	47.27	50.1	45.46	24.95	24.75	24.14
ENSG00000164916	0.497124187399	-1.00832179609	2.5567054832099993e-56	5.0522207980899994e-55	yes	down	11.42	5.28333333333	FOXK1	forkhead box K1 [Source:HGNC Symbol;Acc:HGNC:23480]	11.07	11.09	12.1	5.57	5.56	4.72
ENSG00000112531	0.511545054518	-0.967066783428	2.79950811601e-56	5.526888034039999e-55	yes	down	59.4666666667	27.776666666700002	QKI	QKI, KH domain containing RNA binding [Source:HGNC Symbol;Acc:HGNC:21100]	58.59	56.25	63.56	29.77	28.38	25.18
ENSG00000175166	1.6873286468700002	0.754740999729	4.829759067159999e-56	9.526252560069999e-55	yes	up	206.54	357.516666667	PSMD2	proteasome 26S subunit, non-ATPase 2 [Source:HGNC Symbol;Acc:HGNC:9559]	215.2	211.11	193.31	346.62	380.85	345.08
ENSG00000166562	2.56133725046	1.35689722464	5.150317422839999e-56	1.0149126895599999e-54	yes	up	39.0466666667	90.48	SEC11C	SEC11 homolog C, signal peptidase complex subunit [Source:HGNC Symbol;Acc:HGNC:23400]	38.24	41.84	37.06	86.15	89.98	95.31
ENSG00000144366	0.305175776797	-1.7122876415000001	5.269887439959999e-56	1.03751517787e-54	yes	down	29.19	9.05	GULP1	GULP PTB domain containing engulfment adaptor 1 [Source:HGNC Symbol;Acc:HGNC:18649]	25.09	32.34	30.14	9.4	8.89	8.86
ENSG00000116299	3.37247085556	1.75380597565	5.992673743439999e-56	1.1785972424299997e-54	yes	up	5.766666666669999	17.86	ELAPOR1	endosome-lysosome associated apoptosis and autophagy regulator 1 [Source:HGNC Symbol;Acc:HGNC:29618]	5.72	5.42	6.16	20.51	14.99	18.08
ENSG00000127483	0.579320081126	-0.78756742049	5.997556148709998e-56	1.1785972424299997e-54	yes	down	159.8	90.3433333333	HP1BP3	heterochromatin protein 1 binding protein 3 [Source:HGNC Symbol;Acc:HGNC:24973]	154.99	158.46	165.95	93.75	96.51	80.77
ENSG00000143153	0.581787637148	-0.7814354550570001	6.847461346859998e-56	1.3443743927299997e-54	yes	down	98.8366666667	52.66	ATP1B1	ATPase Na+/K+ transporting subunit beta 1 [Source:HGNC Symbol;Acc:HGNC:804]	95.08	101.87	99.56	51.6	52.88	53.5
ENSG00000254901	3.27342361171	1.71080031273	7.3534762732e-56	1.4423918192599997e-54	yes	up	13.34	42.3466666667	BORCS8	BLOC-1 related complex subunit 8 [Source:HGNC Symbol;Acc:HGNC:37247]	13.48	11.85	14.69	43.7	43.47	39.87
ENSG00000100647	2.17782027785	1.12288490219	1.0745000685799998e-55	2.1057038142599996e-54	yes	up	10.4066666667	20.3966666667	SUSD6	sushi domain containing 6 [Source:HGNC Symbol;Acc:HGNC:19956]	10.48	9.88	10.86	21.73	20.35	19.11
ENSG00000142867	2.8707908490599996	1.5214482270899998	1.1409180449099998e-55	2.2338084735899997e-54	yes	up	7.59	23.31	BCL10	BCL10 immune signaling adaptor [Source:HGNC Symbol;Acc:HGNC:989]	7.35	7.91	7.51	23.4	27.13	19.4
ENSG00000118785	0.536610950219	-0.898051599988	1.68406659714e-55	3.2942136503499994e-54	yes	down	172.003333333	83.8	SPP1	secreted phosphoprotein 1 [Source:HGNC Symbol;Acc:HGNC:11255]	165.61	186.52	163.88	81.22	86.96	83.22
ENSG00000188191	0.406316014382	-1.29932586737	2.0241043198199994e-55	3.952105428119999e-54	yes	down	30.5533333333	11.823333333299999	PRKAR1B	protein kinase cAMP-dependent type I regulatory subunit beta [Source:HGNC Symbol;Acc:HGNC:9390]	29.21	30.9	31.55	12.77	12.08	10.62
ENSG00000165376	0.0154692969161	-6.0144485624	2.0724478480699996e-55	4.0427915805399997e-54	yes	down	5.813333333330001	0.08333333333330001	CLDN2	claudin 2 [Source:HGNC Symbol;Acc:HGNC:2041]	5.7	5.74	6.0	0.12	0.09	0.04
ENSG00000131019	5.82855255936	2.54313765449	2.4025833335399997e-55	4.6825096222399996e-54	yes	up	1.2033333333299998	6.1733333333300004	ULBP3	UL16 binding protein 3 [Source:HGNC Symbol;Acc:HGNC:14895]	0.96	1.37	1.28	6.09	6.12	6.31
ENSG00000185519	6.307630355669999	2.6570981167400003	2.915157169989999e-55	5.676295981269999e-54	yes	up	2.03666666667	11.5333333333	FAM131C	family with sequence similarity 131 member C [Source:HGNC Symbol;Acc:HGNC:26717]	2.27	1.7	2.14	10.98	11.45	12.17
ENSG00000164176	0.119413901456	-3.06595729853	3.0760415118499992e-55	5.98409463793e-54	yes	down	3.76	0.486666666667	EDIL3	EGF like repeats and discoidin domains 3 [Source:HGNC Symbol;Acc:HGNC:3173]	3.54	4.02	3.72	0.69	0.35	0.42
ENSG00000173812	1.68122964829	0.749516803589	3.311090761139999e-55	6.435479506739999e-54	yes	up	776.65	1131.09666667	EIF1	eukaryotic translation initiation factor 1 [Source:HGNC Symbol;Acc:HGNC:3249]	798.86	756.99	774.1	1049.87	1231.13	1112.29
ENSG00000181513	0.315115747658	-1.6660462412	4.4622998014999996e-55	8.665078429489998e-54	yes	down	22.7533333333	6.443333333330001	ACBD4	acyl-CoA binding domain containing 4 [Source:HGNC Symbol;Acc:HGNC:23337]	24.68	21.22	22.36	6.7	5.42	7.21
ENSG00000160570	1.959827065	0.9707263566519999	4.965753981569999e-55	9.633924527809998e-54	yes	up	55.0766666667	92.2333333333	DEDD2	death effector domain containing 2 [Source:HGNC Symbol;Acc:HGNC:24450]	56.41	52.63	56.19	94.34	96.46	85.9
ENSG00000152104	0.550449638567	-0.861317519314	5.015292181329999e-55	9.721178712169998e-54	yes	down	15.41	7.783333333330001	PTPN14	protein tyrosine phosphatase non-receptor type 14 [Source:HGNC Symbol;Acc:HGNC:9647]	15.72	15.0	15.51	7.96	8.27	7.12
ENSG00000125505	1.68776706151	0.7551158030990001	5.189933214539999e-55	1.0050541575999998e-53	yes	up	109.47	162.30333333299998	MBOAT7	membrane bound O-acyltransferase domain containing 7 [Source:HGNC Symbol;Acc:HGNC:15505]	106.4	106.5	115.51	173.36	163.82	149.73
ENSG00000181830	2.03136343382	1.02244837713	5.7734359889799985e-55	1.11703663431e-53	yes	up	17.116666666700002	32.2166666667	SLC35C1	solute carrier family 35 member C1 [Source:HGNC Symbol;Acc:HGNC:20197]	16.92	17.19	17.24	32.38	32.34	31.93
ENSG00000154822	2.4829726225	1.3120683543	6.332911707969999e-55	1.22417137208e-53	yes	up	6.103333333330001	13.92	PLCL2	phospholipase C like 2 [Source:HGNC Symbol;Acc:HGNC:9064]	5.9	6.78	5.63	13.74	14.37	13.65
ENSG00000173064	0.42774920466099997	-1.22516292266	6.696164490159999e-55	1.2932157386199999e-53	yes	down	8.66333333333	3.72	HECTD4	HECT domain E3 ubiquitin protein ligase 4 [Source:HGNC Symbol;Acc:HGNC:26611]	7.65	8.9	9.44	3.56	4.55	3.05
ENSG00000173068	0.291099226043	-1.7804170911700001	8.011968824429998e-55	1.5459326077699997e-53	yes	down	5.76	2.60333333333	BNC2	basonuclin 2 [Source:HGNC Symbol;Acc:HGNC:30988]	5.72	6.02	5.54	2.69	2.89	2.23
ENSG00000080371	1.9542536643700001	0.966617742932	8.197095612849999e-55	1.5802219976899999e-53	yes	up	24.67	42.0866666667	RAB21	RAB21, member RAS oncogene family [Source:HGNC Symbol;Acc:HGNC:18263]	22.9	25.55	25.56	44.77	43.08	38.41
ENSG00000140474	2.1269257924400002	1.08876969915	8.251332018099999e-55	1.5892393729599998e-53	yes	up	24.71	47.5666666667	ULK3	unc-51 like kinase 3 [Source:HGNC Symbol;Acc:HGNC:19703]	24.91	22.68	26.54	49.21	46.25	47.24
ENSG00000155380	2.60860514009	1.3832785825	1.1526574163799997e-54	2.21805856221e-53	yes	up	6.13	14.31	SLC16A1	solute carrier family 16 member 1 [Source:HGNC Symbol;Acc:HGNC:10922]	5.68	6.93	5.78	13.75	14.42	14.76
ENSG00000138623	7.56259023898	2.9188804520300002	1.1916454705499997e-54	2.2910137015799997e-53	yes	up	0.953333333333	4.69	SEMA7A	semaphorin 7A (John Milton Hagen blood group) [Source:HGNC Symbol;Acc:HGNC:10741]	0.72	0.88	1.26	4.86	4.8	4.41
ENSG00000184281	2.03721562675	1.0265986887799998	1.2625251192899998e-54	2.4250955898299996e-53	yes	up	42.4066666667	75.2633333333	TSSC4	tumor suppressing subtransferable candidate 4 [Source:HGNC Symbol;Acc:HGNC:12386]	42.03	40.15	45.04	78.78	73.73	73.28
ENSG00000120889	1.5679976339	0.648923382437	1.3217078595299998e-54	2.5364883624899997e-53	yes	up	129.77	178.186666667	TNFRSF10B	TNF receptor superfamily member 10b [Source:HGNC Symbol;Acc:HGNC:11905]	124.5	129.66	135.15	182.14	178.98	173.44
ENSG00000173598	2.0517933953400003	1.03688546656	1.5732219428999997e-54	3.0164512896199993e-53	yes	up	10.483333333300001	16.5866666667	NUDT4	nudix hydrolase 4 [Source:HGNC Symbol;Acc:HGNC:8051]	10.17	10.51	10.77	16.33	17.34	16.09
ENSG00000176102	1.9971687281000001	0.997956222069	1.5841152961499996e-54	3.0346064782899995e-53	yes	up	21.32	35.29	CSTF3	cleavage stimulation factor subunit 3 [Source:HGNC Symbol;Acc:HGNC:2485]	20.16	21.42	22.38	35.85	35.32	34.7
ENSG00000182272	0.351384235935	-1.50887862537	1.6677512682799998e-54	3.1919530563299993e-53	yes	down	24.7633333333	8.513333333330001	B4GALNT4	beta-1,4-N-acetyl-galactosaminyltransferase 4 [Source:HGNC Symbol;Acc:HGNC:26315]	21.96	20.93	31.4	8.01	10.44	7.09
ENSG00000175137	2.00381462743	1.0027490512200001	1.8692675557099995e-54	3.5744288574199996e-53	yes	up	18.43	33.6633333333	SH3BP5L	SH3 binding domain protein 5 like [Source:HGNC Symbol;Acc:HGNC:29360]	18.77	17.87	18.65	33.6	35.67	31.72
ENSG00000173846	2.5871876826599998	1.37138471541	1.9016379305299995e-54	3.6330664749999996e-53	yes	up	14.853333333299998	31.99	PLK3	polo like kinase 3 [Source:HGNC Symbol;Acc:HGNC:2154]	14.69	15.65	14.22	29.74	34.51	31.72
ENSG00000137764	0.296532991092	-1.7537354726199998	2.2456647697499996e-54	4.286483057809999e-53	yes	down	17.473333333299998	4.39666666667	MAP2K5	mitogen-activated protein kinase kinase 5 [Source:HGNC Symbol;Acc:HGNC:6845]	17.95	17.22	17.25	4.39	4.38	4.42
ENSG00000090924	0.492207330484	-1.02266195076	2.2637639127199996e-54	4.317161939899998e-53	yes	down	45.803333333299996	21.1233333333	PLEKHG2	pleckstrin homology and RhoGEF domain containing G2 [Source:HGNC Symbol;Acc:HGNC:29515]	41.95	52.99	42.47	15.0	17.15	31.22
ENSG00000123352	0.520277420881	-0.9426469966240001	2.2773113263999995e-54	4.339113226739999e-53	yes	down	45.34	21.613333333299998	SPATS2	spermatogenesis associated serine rich 2 [Source:HGNC Symbol;Acc:HGNC:18650]	44.29	45.88	45.85	21.67	22.69	20.48
ENSG00000111077	0.49606056511299995	-1.0114118217499999	2.5913665215799995e-54	4.933091120879999e-53	yes	down	34.54	17.0566666667	TNS2	tensin 2 [Source:HGNC Symbol;Acc:HGNC:19737]	32.74	35.53	35.35	19.49	14.61	17.07
ENSG00000143368	1.7138323829299997	0.777226017189	3.1020795371999996e-54	5.900044491189999e-53	yes	up	163.38666666700001	248.58333333299998	SF3B4	splicing factor 3b subunit 4 [Source:HGNC Symbol;Acc:HGNC:10771]	163.91	156.45	169.8	249.08	255.91	240.76
ENSG00000183688	1.8935077663599997	0.921061338556	4.44900232278e-54	8.454295047269998e-53	yes	up	18.6566666667	31.4833333333	RFLNB	refilin B [Source:HGNC Symbol;Acc:HGNC:28705]	18.45	18.72	18.8	31.15	32.95	30.35
ENSG00000111859	0.49903408271000005	-1.0027897437	4.925032201109999e-54	9.35053796328e-53	yes	down	26.1066666667	11.583333333299999	NEDD9	neural precursor cell expressed, developmentally down-regulated 9 [Source:HGNC Symbol;Acc:HGNC:7733]	26.62	27.33	24.37	12.25	11.2	11.3
ENSG00000242498	0.40083593717	-1.31891623492	5.699790585519998e-54	1.08118378498e-52	yes	down	16.89	7.38333333333	ARPIN	actin related protein 2/3 complex inhibitor [Source:HGNC Symbol;Acc:HGNC:28782]	17.7	16.82	16.15	8.62	7.0	6.53
ENSG00000169756	0.558898466254	-0.83934187897	7.159371269199999e-54	1.35684098556e-52	yes	down	54.67	30.09	LIMS1	LIM zinc finger domain containing 1 [Source:HGNC Symbol;Acc:HGNC:6616]	54.53	56.3	53.18	32.63	28.08	29.56
ENSG00000088298	0.39888561943499995	-1.32595298235	7.634762082589999e-54	1.4456506834099997e-52	yes	down	53.9666666667	19.133333333299998	EDEM2	ER degradation enhancing alpha-mannosidase like protein 2 [Source:HGNC Symbol;Acc:HGNC:15877]	54.98	50.48	56.44	20.46	16.84	20.1
ENSG00000271303	1.78820629533	0.83851318176	8.523998525799998e-54	1.6125951740399997e-52	yes	up	76.5633333333	121.756666667	SRXN1	sulfiredoxin 1 [Source:HGNC Symbol;Acc:HGNC:16132]	79.01	78.02	72.66	115.5	125.98	123.79
ENSG00000142599	0.540462575514	-0.887733373301	1.2672794463399999e-53	2.3953493137500002e-52	yes	down	26.3033333333	14.156666666700001	RERE	arginine-glutamic acid dipeptide repeats [Source:HGNC Symbol;Acc:HGNC:9965]	26.49	27.25	25.17	14.73	16.3	11.44
ENSG00000182704	0.594740306513	-0.749668242081	1.28008588276e-53	2.4174104144099994e-52	yes	down	166.93	88.1233333333	TSKU	tsukushi, small leucine rich proteoglycan [Source:HGNC Symbol;Acc:HGNC:28850]	173.95	161.77	165.07	90.18	88.65	85.54
ENSG00000105173	2.1015393298599996	1.07144645648	1.2856551024399998e-53	2.4257772357899995e-52	yes	up	26.293333333299998	49.5433333333	CCNE1	cyclin E1 [Source:HGNC Symbol;Acc:HGNC:1589]	25.9	26.88	26.1	48.69	51.1	48.84
ENSG00000075651	0.252109832398	-1.9878757098299997	1.3513816729699997e-53	2.5475338405000002e-52	yes	down	6.9966666666699995	2.78666666667	PLD1	phospholipase D1 [Source:HGNC Symbol;Acc:HGNC:9067]	6.51	7.47	7.01	2.53	3.0	2.83
ENSG00000125148	1.8112370938999998	0.8569754097910001	1.5641978904799998e-53	2.94611348037e-52	yes	up	1888.60333333	2878.4	MT2A	metallothionein 2A [Source:HGNC Symbol;Acc:HGNC:7406]	1886.81	1773.93	2005.07	3016.78	2494.58	3123.84
ENSG00000071575	0.21723964248599997	-2.2026407007700004	1.5745255474099996e-53	2.9629455133299998e-52	yes	down	6.7866666666699995	1.99333333333	TRIB2	tribbles pseudokinase 2 [Source:HGNC Symbol;Acc:HGNC:30809]	5.59	7.69	7.08	2.07	2.47	1.44
ENSG00000162591	0.308046511921	-1.6987798951	1.8965133536499998e-53	3.56571292669e-52	yes	down	8.12333333333	2.33666666667	MEGF6	multiple EGF like domains 6 [Source:HGNC Symbol;Acc:HGNC:3232]	9.43	7.04	7.9	2.44	2.24	2.33
ENSG00000114166	0.466343719331	-1.1005344074299999	1.9478164514499997e-53	3.6589405686699995e-52	yes	down	18.6	7.83	KAT2B	lysine acetyltransferase 2B [Source:HGNC Symbol;Acc:HGNC:8638]	17.63	19.35	18.82	7.84	8.1	7.55
ENSG00000137203	0.431766411577	-1.2116770788	2.1343945349199998e-53	4.00589183991e-52	yes	down	30.2733333333	11.28	TFAP2A	transcription factor AP-2 alpha [Source:HGNC Symbol;Acc:HGNC:11742]	30.3	29.09	31.43	12.65	10.95	10.24
ENSG00000054118	0.570091576273	-0.8107344106569999	2.2441562859399996e-53	4.2081881340800005e-52	yes	down	60.4166666667	33.7133333333	THRAP3	thyroid hormone receptor associated protein 3 [Source:HGNC Symbol;Acc:HGNC:22964]	58.15	62.07	61.03	35.69	35.31	30.14
ENSG00000163625	0.49742260475100003	-1.0074560243600001	2.2815398192599996e-53	4.2745260536499995e-52	yes	down	11.2133333333	5.436666666669999	WDFY3	WD repeat and FYVE domain containing 3 [Source:HGNC Symbol;Acc:HGNC:20751]	9.92	11.85	11.87	5.75	5.26	5.3
ENSG00000118503	2.9642299217000003	1.56765735521	2.3733013167799996e-53	4.44253643673e-52	yes	up	3.25666666667	8.89333333333	TNFAIP3	TNF alpha induced protein 3 [Source:HGNC Symbol;Acc:HGNC:11896]	2.99	3.06	3.72	9.06	8.19	9.43
ENSG00000165959	0.485933048161	-1.04117054184	3.5016412606499993e-53	6.5488992216199986e-52	yes	down	12.346666666700001	6.983333333330001	CLMN	calmin [Source:HGNC Symbol;Acc:HGNC:19972]	12.35	12.06	12.63	7.63	7.15	6.17
ENSG00000110218	2.06895597958	1.04890294983	3.6707655988799994e-53	6.85917971818e-52	yes	up	11.6433333333	22.2433333333	PANX1	pannexin 1 [Source:HGNC Symbol;Acc:HGNC:8599]	11.75	12.74	10.44	22.72	23.19	20.82
ENSG00000125912	1.7092209145800001	0.773338875527	3.9215364338599995e-53	7.321346986329999e-52	yes	up	47.2	73.3966666667	NCLN	nicalin [Source:HGNC Symbol;Acc:HGNC:26923]	47.2	46.04	48.36	76.28	74.33	69.58
ENSG00000119408	0.54258315002	-0.882083849626	4.370077789759999e-53	8.151610952489997e-52	yes	down	84.60666666670001	43.5133333333	NEK6	NIMA related kinase 6 [Source:HGNC Symbol;Acc:HGNC:7749]	85.09	81.2	87.53	44.3	42.0	44.24
ENSG00000148737	0.40414348316699994	-1.3070605105700002	4.58041409556e-53	8.53648128291e-52	yes	down	29.0966666667	11.836666666700001	TCF7L2	transcription factor 7 like 2 [Source:HGNC Symbol;Acc:HGNC:11641]	27.95	26.37	32.97	12.72	11.7	11.09
ENSG00000084731	0.532115329005	-0.910189130079	4.888505039729999e-53	9.10270405213e-52	yes	down	33.41	17.3766666667	KIF3C	kinesin family member 3C [Source:HGNC Symbol;Acc:HGNC:6321]	33.3	31.82	35.11	18.85	16.5	16.78
ENSG00000187535	0.257524682983	-1.95721737789	5.682270612189999e-53	1.0571504679500001e-51	yes	down	9.593333333330001	2.03333333333	IFT140	intraflagellar transport 140 [Source:HGNC Symbol;Acc:HGNC:29077]	9.33	9.91	9.54	2.06	2.25	1.79
ENSG00000132773	2.47530480021	1.30760618446	5.743281743939999e-53	1.0675688281799998e-51	yes	up	13.4533333333	28.8933333333	TOE1	target of EGR1, exonuclease [Source:HGNC Symbol;Acc:HGNC:15954]	13.6	13.88	12.88	30.14	29.72	26.82
ENSG00000107104	0.445312365273	-1.1671104223200002	5.945491943809999e-53	1.1041924096499999e-51	yes	down	19.83	8.88666666667	KANK1	KN motif and ankyrin repeat domains 1 [Source:HGNC Symbol;Acc:HGNC:19309]	19.06	19.22	21.21	9.14	8.91	8.61
ENSG00000256206	3.2119934965400003	1.6834689717700002	6.911120719359999e-53	1.2824102226799999e-51	yes	up	11.65	33.1633333333		novel protein	9.22	13.51	12.22	33.14	34.21	32.14
ENSG00000184937	3.78626221199	1.9207743262099999	8.983286407879998e-53	1.6654653355999998e-51	yes	up	4.81666666667	15.336666666700001	WT1	WT1 transcription factor [Source:HGNC Symbol;Acc:HGNC:12796]	5.03	4.86	4.56	15.04	16.43	14.54
ENSG00000021826	0.109339626324	-3.1931117447400004	1.0132778489e-52	1.87694302063e-51	yes	down	3.14333333333	0.5	CPS1	carbamoyl-phosphate synthase 1 [Source:HGNC Symbol;Acc:HGNC:2323]	3.17	3.46	2.8	0.38	0.43	0.69
ENSG00000196712	0.524346882777	-0.9314065493639999	1.10849364863e-52	2.05153185952e-51	yes	down	35.9533333333	18.23	NF1	neurofibromin 1 [Source:HGNC Symbol;Acc:HGNC:7765]	29.91	32.85	45.1	16.09	14.23	24.37
ENSG00000070018	0.394477433724	-1.34198532237	1.25018246674e-52	2.31175233563e-51	yes	down	8.226666666669999	4.20666666667	LRP6	LDL receptor related protein 6 [Source:HGNC Symbol;Acc:HGNC:6698]	7.88	9.15	7.65	4.75	3.74	4.13
ENSG00000163156	2.37853846084	1.25007535379	1.5635770034700002e-52	2.88875258699e-51	yes	up	50.2333333333	106.05	SCNM1	sodium channel modifier 1 [Source:HGNC Symbol;Acc:HGNC:23136]	50.07	45.65	54.98	103.94	108.01	106.2
ENSG00000275993	0.5931229176430001	-0.753596977809	1.78223243796e-52	3.28987135126e-51	yes	down	56.2133333333	29.723333333299998	SIK1B	salt inducible kinase 1B (putative) [Source:HGNC Symbol;Acc:HGNC:52389]	57.72	55.87	55.05	29.6	30.62	28.95
ENSG00000172137	0.240356958954	-2.05674952106	1.91330567067e-52	3.5287651425599994e-51	yes	down	25.9433333333	5.583333333330001	CALB2	calbindin 2 [Source:HGNC Symbol;Acc:HGNC:1435]	24.78	24.05	29.0	5.47	6.18	5.1
ENSG00000005884	1.5769381346	0.657126062371	1.99588397763e-52	3.6778823954499994e-51	yes	up	194.263333333	273.873333333	ITGA3	integrin subunit alpha 3 [Source:HGNC Symbol;Acc:HGNC:6139]	197.02	187.21	198.56	270.09	284.38	267.15
ENSG00000153246	0.24687531950599997	-2.0181454795700002	2.20028498259e-52	4.0510346325999996e-51	yes	down	4.49333333333	1.0766666666700002	PLA2R1	phospholipase A2 receptor 1 [Source:HGNC Symbol;Acc:HGNC:9042]	4.22	4.79	4.47	1.06	1.08	1.09
ENSG00000168495	2.21883289347	1.14980101822	2.24220724439e-52	4.124654466309999e-51	yes	up	15.57	31.1566666667	POLR3D	RNA polymerase III subunit D [Source:HGNC Symbol;Acc:HGNC:1080]	15.8	14.33	16.58	27.61	33.88	31.98
ENSG00000130517	0.35758447476800004	-1.48364399444	2.33241558869e-52	4.2868953296099996e-51	yes	down	14.3833333333	4.93666666667	PGPEP1	pyroglutamyl-peptidase I [Source:HGNC Symbol;Acc:HGNC:13568]	15.81	11.09	16.25	5.32	5.11	4.38
ENSG00000065978	1.54803827849	0.630441145577	2.5328497524999997e-52	4.6512728817099993e-51	yes	up	586.083333333	819.246666667	YBX1	Y-box binding protein 1 [Source:HGNC Symbol;Acc:HGNC:8014]	574.66	586.97	596.62	791.33	866.81	799.6
ENSG00000070404	1.84679216846	0.885021519593	2.5371414108799997e-52	4.65514094182e-51	yes	up	54.7366666667	88.8966666667	FSTL3	follistatin like 3 [Source:HGNC Symbol;Acc:HGNC:3973]	57.47	52.13	54.61	86.72	94.13	85.84
ENSG00000144485	6.06988906893	2.60167015056	2.5682173873299994e-52	4.7081038541199997e-51	yes	up	2.88666666667	15.513333333299999	HES6	hes family bHLH transcription factor 6 [Source:HGNC Symbol;Acc:HGNC:18254]	3.12	3.26	2.28	14.86	14.89	16.79
ENSG00000175550	1.8038948025900001	0.8511152076590001	2.65659158006e-52	4.86592552351e-51	yes	up	373.39333333300004	601.156666667	DRAP1	DR1 associated protein 1 [Source:HGNC Symbol;Acc:HGNC:3019]	367.46	359.65	393.07	573.41	602.01	628.05
ENSG00000129562	1.65535546154	0.7271410463629999	2.7154387308699996e-52	4.96943950559e-51	yes	up	325.47333333299997	470.09	DAD1	defender against cell death 1 [Source:HGNC Symbol;Acc:HGNC:2664]	326.17	327.65	322.6	483.54	447.8	478.93
ENSG00000176978	1.65707997114	0.728643229107	2.87025973417e-52	5.248263764569999e-51	yes	up	136.793333333	215.646666667	DPP7	dipeptidyl peptidase 7 [Source:HGNC Symbol;Acc:HGNC:14892]	134.41	140.56	135.41	208.12	232.75	206.07
ENSG00000243156	0.535866861223	-0.9000534944130001	3.0146502269999996e-52	5.50755395674e-51	yes	down	28.6233333333	13.243333333299999	MICAL3	microtubule associated monooxygenase, calponin and LIM domain containing 3 [Source:HGNC Symbol;Acc:HGNC:24694]	24.99	30.78	30.1	13.02	15.55	11.16
ENSG00000067057	0.63388714651	-0.6577020804879999	3.8121614795e-52	6.958583019399999e-51	yes	down	506.8	285.51	PFKP	phosphofructokinase, platelet [Source:HGNC Symbol;Acc:HGNC:8878]	507.92	495.85	516.63	295.14	281.11	280.28
ENSG00000142396	1.9398444853	0.9559409981479999	4.59129212392e-52	8.37360486505e-51	yes	up	43.2966666667	79.4233333333	ERVK3-1	endogenous retrovirus group K3 member 1 [Source:HGNC Symbol;Acc:HGNC:30466]	41.68	43.99	44.22	80.44	77.39	80.44
ENSG00000169398	0.627456574062	-0.6724124805320001	4.614261873699999e-52	8.40829824068e-51	yes	down	88.4933333333	56.9066666667	PTK2	protein tyrosine kinase 2 [Source:HGNC Symbol;Acc:HGNC:9611]	86.6	91.15	87.73	57.25	57.6	55.87
ENSG00000115306	0.653330082597	-0.614116024697	4.81776792823e-52	8.77163182968e-51	yes	down	60.0933333333	33.303333333299996	SPTBN1	spectrin beta, non-erythrocytic 1 [Source:HGNC Symbol;Acc:HGNC:11275]	58.93	61.14	60.21	34.1	33.95	31.86
ENSG00000186193	0.419649510954	-1.25274319535	5.09681241004e-52	9.271759005860001e-51	yes	down	17.6966666667	6.62	SAPCD2	suppressor APC domain containing 2 [Source:HGNC Symbol;Acc:HGNC:28055]	18.4	17.11	17.58	6.36	6.85	6.65
ENSG00000276045	1.83990071369	0.879627916432	5.11626312709e-52	9.299201120579998e-51	yes	up	42.7333333333	71.2633333333	ORAI1	ORAI calcium release-activated calcium modulator 1 [Source:HGNC Symbol;Acc:HGNC:25896]	43.16	42.69	42.35	73.14	70.75	69.9
ENSG00000089737	1.7016255123	0.766913568759	5.7904682893499986e-52	1.0515648380199999e-50	yes	up	138.133333333	214.033333333	DDX24	DEAD-box helicase 24 [Source:HGNC Symbol;Acc:HGNC:13266]	138.19	131.06	145.15	212.46	218.35	211.29
ENSG00000123178	2.4837464379900003	1.31251789847	6.0357269346299994e-52	1.09517082761e-50	yes	up	10.47	22.3766666667	SPRYD7	SPRY domain containing 7 [Source:HGNC Symbol;Acc:HGNC:14297]	10.9	10.99	9.52	22.37	23.56	21.2
ENSG00000130589	1.65745797345	0.7289722897900001	6.1118837426400005e-52	1.10804551052e-50	yes	up	23.08	37.4033333333	HELZ2	helicase with zinc finger 2 [Source:HGNC Symbol;Acc:HGNC:30021]	23.28	24.31	21.65	38.65	38.49	35.07
ENSG00000175283	2.1490344509	1.1036886106100001	6.133847236980001e-52	1.1110817503599999e-50	yes	up	20.796666666700002	39.73	DOLK	dolichol kinase [Source:HGNC Symbol;Acc:HGNC:23406]	21.02	21.27	20.1	39.88	42.18	37.13
ENSG00000005810	0.460685919259	-1.1181445918600001	6.80074845758e-52	1.2308372442100003e-50	yes	down	14.6433333333	6.72333333333	MYCBP2	MYC binding protein 2 [Source:HGNC Symbol;Acc:HGNC:23386]	14.63	14.91	14.39	6.78	5.71	7.68
ENSG00000167323	0.5048335354510001	-0.986120344984	7.26462412789e-52	1.31367591827e-50	yes	down	46.3433333333	21.15	STIM1	stromal interaction molecule 1 [Source:HGNC Symbol;Acc:HGNC:11386]	49.18	44.41	45.44	22.99	18.66	21.8
ENSG00000116560	0.628383655228	-0.670282439443	8.11730797393e-52	1.4666233626899996e-50	yes	down	168.02333333299998	92.88	SFPQ	splicing factor proline and glutamine rich [Source:HGNC Symbol;Acc:HGNC:10774]	162.95	168.06	173.06	90.91	96.06	91.67
ENSG00000101310	1.8214363346400002	0.865076568888	8.374745169729999e-52	1.5118544203899997e-50	yes	up	28.4033333333	47.2466666667	SEC23B	SEC23 homolog B, COPII coat complex component [Source:HGNC Symbol;Acc:HGNC:10702]	27.73	29.67	27.81	50.03	46.91	44.8
ENSG00000196588	0.505676234825	-0.983714116909	8.911424819779999e-52	1.6073765580899997e-50	yes	down	36.2933333333	17.53	MRTFA	myocardin related transcription factor A [Source:HGNC Symbol;Acc:HGNC:14334]	34.63	34.89	39.36	18.77	17.17	16.65
ENSG00000125354	0.40015646486699996	-1.32136387751	1.0737975134300001e-51	1.93519751532e-50	yes	down	20.46	6.596666666669999	SEPTIN6	septin 6 [Source:HGNC Symbol;Acc:HGNC:15848]	21.21	19.49	20.68	6.44	7.55	5.8
ENSG00000148219	0.37099927562	-1.4305117249200001	1.2502891527799999e-51	2.2513659790799997e-50	yes	down	22.4633333333	7.71	ASTN2	astrotactin 2 [Source:HGNC Symbol;Acc:HGNC:17021]	22.23	21.99	23.17	7.46	8.08	7.59
ENSG00000082516	2.00582112507	1.00419295516	1.3375045489000003e-51	2.4063785388999997e-50	yes	up	9.04333333333	16.0833333333	GEMIN5	gem nuclear organelle associated protein 5 [Source:HGNC Symbol;Acc:HGNC:20043]	8.35	9.55	9.23	15.58	16.47	16.2
ENSG00000070961	0.502377192298	-0.9931571268870001	1.4215428220399998e-51	2.55541815992e-50	yes	down	23.4633333333	10.526666666699999	ATP2B1	ATPase plasma membrane Ca2+ transporting 1 [Source:HGNC Symbol;Acc:HGNC:814]	22.37	26.38	21.64	10.62	11.51	9.45
ENSG00000134153	1.8828825222499999	0.91294298941	1.4464678779299996e-51	2.5980319338700003e-50	yes	up	73.7933333333	123.806666667	EMC7	ER membrane protein complex subunit 7 [Source:HGNC Symbol;Acc:HGNC:24301]	70.35	74.88	76.15	123.36	121.46	126.6
ENSG00000071794	0.465086245133	-1.10442982192	1.7520443225700003e-51	3.144233206339999e-50	yes	down	22.85	10.1933333333	HLTF	helicase like transcription factor [Source:HGNC Symbol;Acc:HGNC:11099]	21.37	25.45	21.73	9.32	10.28	10.98
ENSG00000134954	1.7527143676499999	0.809590905424	1.8392938040299998e-51	3.2980333849699996e-50	yes	up	23.87	37.5133333333	ETS1	ETS proto-oncogene 1, transcription factor [Source:HGNC Symbol;Acc:HGNC:3488]	23.9	24.17	23.54	38.13	37.84	36.57
ENSG00000242242	0.640573186491	-0.642564684734	1.8506452676400002e-51	3.3155967612499994e-50	yes	down	197.66	116.84333333299999	NECTIN3-AS1	NECTIN3 antisense RNA 1 [Source:HGNC Symbol;Acc:HGNC:40813]	197.18	201.26	194.54	119.1	117.99	113.44
ENSG00000106077	2.9045951014999996	1.5383370669799998	2.1701738353599997e-51	3.8847935328400003e-50	yes	up	13.61	35.696666666700004	ABHD11	abhydrolase domain containing 11 [Source:HGNC Symbol;Acc:HGNC:16407]	14.51	13.91	12.41	36.37	36.63	34.09
ENSG00000182934	1.73193235536	0.792382583363	2.2559633707100002e-51	4.0349732764800005e-50	yes	up	42.72	65.3733333333	SRPRA	SRP receptor subunit alpha [Source:HGNC Symbol;Acc:HGNC:11307]	44.21	41.31	42.64	67.15	65.62	63.35
ENSG00000135318	4.9694051389	2.31307316476	2.5418321486699998e-51	4.5424587609799995e-50	yes	up	2.24	9.316666666669999	NT5E	5'-nucleotidase ecto [Source:HGNC Symbol;Acc:HGNC:8021]	1.58	3.02	2.12	9.89	9.93	8.13
ENSG00000277161	2.94762782412	1.55955437715	2.80350005329e-51	5.005880816019999e-50	yes	up	6.333333333330001	15.7666666667	PIGW	phosphatidylinositol glycan anchor biosynthesis class W [Source:HGNC Symbol;Acc:HGNC:23213]	6.62	5.11	7.27	15.86	16.47	14.97
ENSG00000101199	1.70668365149	0.771195667199	2.89958994507e-51	5.173121022599999e-50	yes	up	119.693333333	184.39	ARFGAP1	ADP ribosylation factor GTPase activating protein 1 [Source:HGNC Symbol;Acc:HGNC:15852]	115.15	116.75	127.18	193.31	191.36	168.5
ENSG00000168385	0.660317342107	-0.598768558518	2.99532958627e-51	5.339456974619999e-50	yes	down	190.97	116.316666667	SEPTIN2	septin 2 [Source:HGNC Symbol;Acc:HGNC:7729]	184.24	197.65	191.02	119.88	114.95	114.12
ENSG00000106012	0.424323041031	-1.23676507481	3.1503708794800003e-51	5.61113716343e-50	yes	down	10.84	5.42	IQCE	IQ motif containing E [Source:HGNC Symbol;Acc:HGNC:29171]	10.82	11.15	10.55	5.75	5.74	4.77
ENSG00000148840	1.7493502702300001	0.80681918722	3.2427716294399996e-51	5.7708873225e-50	yes	up	24.9066666667	41.1566666667	PPRC1	PPARG related coactivator 1 [Source:HGNC Symbol;Acc:HGNC:30025]	25.16	24.07	25.49	41.53	42.12	39.82
ENSG00000122729	0.59832388895	-0.7410014290510001	3.3946716358900003e-51	6.036168212669998e-50	yes	down	102.68666666700001	54.62	ACO1	aconitase 1 [Source:HGNC Symbol;Acc:HGNC:117]	105.43	101.61	101.02	59.03	52.39	52.44
ENSG00000196428	2.25367302021	1.17227821367	3.5989444464699995e-51	6.39405459539e-50	yes	up	5.16666666667	7.943333333330001	TSC22D2	TSC22 domain family member 2 [Source:HGNC Symbol;Acc:HGNC:29095]	4.66	5.89	4.95	8.45	7.89	7.49
ENSG00000242372	1.6828888830000002	0.750939922219	3.75504386799e-51	6.665828706319999e-50	yes	up	354.96	520.16	EIF6	eukaryotic translation initiation factor 6 [Source:HGNC Symbol;Acc:HGNC:6159]	367.58	336.18	361.12	515.5	509.99	534.99
ENSG00000135842	2.4644996733	1.30129478976	4.12089157664e-51	7.309178381809999e-50	yes	up	3.25333333333	7.666666666669999	NIBAN1	niban apoptosis regulator 1 [Source:HGNC Symbol;Acc:HGNC:16784]	3.05	3.5	3.21	7.81	7.93	7.26
ENSG00000165689	1.98856447025	0.991727335795	5.2544084958899996e-51	9.31193093006e-50	yes	up	30.4066666667	49.4966666667	ENTR1	endosome associated trafficking regulator 1 [Source:HGNC Symbol;Acc:HGNC:10667]	29.44	33.5	28.28	49.25	47.8	51.44
ENSG00000001461	0.389785193983	-1.35924880412	5.380969134669999e-51	9.528296301469999e-50	yes	down	9.916666666669999	4.85666666667	NIPAL3	NIPA like domain containing 3 [Source:HGNC Symbol;Acc:HGNC:25233]	10.08	9.88	9.79	5.18	4.82	4.57
ENSG00000131697	0.298874018354	-1.74239060845	5.419803408129999e-51	9.589090714289998e-50	yes	down	6.48666666667	1.94333333333	NPHP4	nephrocystin 4 [Source:HGNC Symbol;Acc:HGNC:19104]	6.31	6.88	6.27	1.7	1.81	2.32
ENSG00000288640	4.11100953276	2.03949271728	5.90302836416e-51	1.0435378440899999e-49	yes	up	3.21666666667	11.156666666700001		novel protein	3.77	3.37	2.51	11.3	12.13	10.04
ENSG00000111885	0.0686090904306	-3.8654564493800003	5.98977479081e-51	1.05799488055e-49	yes	down	2.51	0.15	MAN1A1	mannosidase alpha class 1A member 1 [Source:HGNC Symbol;Acc:HGNC:6821]	2.29	2.62	2.62	0.12	0.19	0.14
ENSG00000087263	1.8633418810299998	0.897892400426	6.270512950229999e-51	1.1066650113199998e-49	yes	up	44.6566666667	68.21	OGFOD1	2-oxoglutarate and iron dependent oxygenase domain containing 1 [Source:HGNC Symbol;Acc:HGNC:25585]	48.55	40.87	44.55	65.81	70.34	68.48
ENSG00000099864	0.403076706611	-1.31087368115	7.28495962479e-51	1.2846374994e-49	yes	down	41.6433333333	15.496666666700001	PALM	paralemmin [Source:HGNC Symbol;Acc:HGNC:8594]	39.74	38.04	47.15	17.33	15.08	14.08
ENSG00000166033	0.355218309857	-1.49322214704	8.151938456469999e-51	1.4363324482999997e-49	yes	down	31.5933333333	9.603333333330001	HTRA1	HtrA serine peptidase 1 [Source:HGNC Symbol;Acc:HGNC:9476]	32.49	29.91	32.38	9.36	9.57	9.88
ENSG00000154640	2.1302129822599998	1.0909976807200001	8.56660043069e-51	1.50814646591e-49	yes	up	37.7866666667	70.12	BTG3	BTG anti-proliferation factor 3 [Source:HGNC Symbol;Acc:HGNC:1132]	37.34	41.21	34.81	73.76	69.11	67.49
ENSG00000147130	0.458818914159	-1.12400322925	9.642795228959999e-51	1.6962082904000001e-49	yes	down	15.5266666667	6.43333333333	ZMYM3	zinc finger MYM-type containing 3 [Source:HGNC Symbol;Acc:HGNC:13054]	15.25	14.79	16.54	6.08	6.18	7.04
ENSG00000101150	1.5880030213299998	0.667213657347	1.08564103024e-50	1.9081126424299996e-49	yes	up	274.3	388.45333333300005	TPD52L2	TPD52 like 2 [Source:HGNC Symbol;Acc:HGNC:12007]	274.86	262.28	285.76	397.71	389.47	378.18
ENSG00000213445	0.524973310114	-0.9296840175290001	1.1232588408700002e-50	1.97260179952e-49	yes	down	47.82	22.543333333299998	SIPA1	signal-induced proliferation-associated 1 [Source:HGNC Symbol;Acc:HGNC:10885]	45.26	49.45	48.75	23.55	23.08	21.0
ENSG00000204103	9.11323120552	3.18796266958	1.1276443394799998e-50	1.9786721350699998e-49	yes	up	0.486666666667	3.93666666667	MAFB	MAF bZIP transcription factor B [Source:HGNC Symbol;Acc:HGNC:6408]	0.5	0.49	0.47	3.9	4.47	3.44
ENSG00000188807	2.512571119	1.3291644327399998	1.15081484385e-50	2.01766730894e-49	yes	up	6.53	14.14	TMEM201	transmembrane protein 201 [Source:HGNC Symbol;Acc:HGNC:33719]	5.89	6.41	7.29	13.92	15.25	13.25
ENSG00000100554	1.90597609337	0.9305300236599999	1.25989045918e-50	2.2070877106499997e-49	yes	up	53.9733333333	91.6466666667	ATP6V1D	ATPase H+ transporting V1 subunit D [Source:HGNC Symbol;Acc:HGNC:13527]	52.04	59.17	50.71	89.08	89.63	96.23
ENSG00000125510	0.258899420207	-1.9495363604900002	1.26488131068e-50	2.2140099983600002e-49	yes	down	9.82	2.23666666667	OPRL1	opioid related nociceptin receptor 1 [Source:HGNC Symbol;Acc:HGNC:8155]	10.51	9.03	9.92	2.46	2.14	2.11
ENSG00000112118	0.600576947566	-0.735578995068	1.91320973394e-50	3.3460750207099995e-49	yes	down	78.14	44.7666666667	MCM3	minichromosome maintenance complex component 3 [Source:HGNC Symbol;Acc:HGNC:6945]	77.62	77.54	79.26	46.1	45.48	42.72
ENSG00000163539	0.497505557191	-1.00721545408	1.9546017299699998e-50	3.41566251451e-49	yes	down	21.0	9.146666666669999	CLASP2	cytoplasmic linker associated protein 2 [Source:HGNC Symbol;Acc:HGNC:17078]	21.17	22.52	19.31	10.36	8.2	8.88
ENSG00000114439	0.526292035031	-0.9260645338179999	2.29078278473e-50	3.9998569574e-49	yes	down	30.456666666700002	13.583333333299999	BBX	BBX high mobility group box domain containing [Source:HGNC Symbol;Acc:HGNC:14422]	28.64	33.56	29.17	13.69	14.17	12.89
ENSG00000141258	0.586324577763	-0.7702285614800001	2.9126559754499996e-50	5.08152314407e-49	yes	down	60.7466666667	35.5733333333	SGSM2	small G protein signaling modulator 2 [Source:HGNC Symbol;Acc:HGNC:29026]	58.66	58.8	64.78	32.92	36.95	36.85
ENSG00000079257	0.346800155131	-1.52782355098	3.32375387318e-50	5.7939938630499994e-49	yes	down	65.89	20.0966666667	LXN	latexin [Source:HGNC Symbol;Acc:HGNC:13347]	64.18	73.7	59.79	18.31	19.69	22.29
ENSG00000106263	1.62539550261	0.700790807515	3.32649833873e-50	5.79403659948e-49	yes	up	93.0066666667	130.543333333	EIF3B	eukaryotic translation initiation factor 3 subunit B [Source:HGNC Symbol;Acc:HGNC:3280]	95.41	90.56	93.05	130.71	129.27	131.65
ENSG00000133318	0.615666448661	-0.699779145254	3.4007500815599994e-50	5.91852763377e-49	yes	down	115.08	64.9633333333	RTN3	reticulon 3 [Source:HGNC Symbol;Acc:HGNC:10469]	109.68	117.22	118.34	63.13	67.25	64.51
ENSG00000175213	2.27382319603	1.18512008003	3.487843468819999e-50	6.0651462508400005e-49	yes	up	14.346666666700001	28.0	ZNF408	zinc finger protein 408 [Source:HGNC Symbol;Acc:HGNC:20041]	14.14	13.87	15.03	28.12	29.42	26.46
ENSG00000103657	0.46060516566799997	-1.1183975039	3.8179788746400003e-50	6.633816149069999e-49	yes	down	18.813333333299997	7.86	HERC1	HECT and RLD domain containing E3 ubiquitin protein ligase family member 1 [Source:HGNC Symbol;Acc:HGNC:4867]	17.72	20.92	17.8	7.39	8.0	8.19
ENSG00000157927	0.24513024329	-2.02837960517	4.1028857307699997e-50	7.12303763952e-49	yes	down	3.37	1.0266666666700002	RADIL	Rap associating with DIL domain [Source:HGNC Symbol;Acc:HGNC:22226]	3.03	3.09	3.99	0.98	1.13	0.97
ENSG00000108176	0.167327878272	-2.57925026402	4.680895868680001e-50	8.11990584647e-49	yes	down	17.3233333333	2.85666666667	DNAJC12	DnaJ heat shock protein family (Hsp40) member C12 [Source:HGNC Symbol;Acc:HGNC:28908]	16.38	18.25	17.34	2.66	2.88	3.03
ENSG00000177963	1.6215645599700002	0.6973864635100001	4.68631806789e-50	8.122697110019999e-49	yes	up	107.306666667	174.093333333	RIC8A	RIC8 guanine nucleotide exchange factor A [Source:HGNC Symbol;Acc:HGNC:29550]	107.73	109.2	104.99	179.31	179.22	163.75
ENSG00000067048	1.9425250418900002	0.95793319713	5.10362505769e-50	8.83881471373e-49	yes	up	24.793333333299998	39.5866666667	DDX3Y	DEAD-box helicase 3 Y-linked [Source:HGNC Symbol;Acc:HGNC:2699]	19.86	30.93	23.59	37.13	41.39	40.24
ENSG00000105939	1.8516107319	0.8887808295980001	5.7050509807e-50	9.87237985303e-49	yes	up	15.21	25.3333333333	ZC3HAV1	zinc finger CCCH-type containing, antiviral 1 [Source:HGNC Symbol;Acc:HGNC:23721]	15.89	14.8	14.94	25.73	26.58	23.69
ENSG00000159423	0.420863193494	-1.2485767503	5.9785222238999995e-50	1.0337214319299998e-48	yes	down	22.5133333333	9.53666666667	ALDH4A1	aldehyde dehydrogenase 4 family member A1 [Source:HGNC Symbol;Acc:HGNC:406]	22.65	21.53	23.36	9.68	9.63	9.3
ENSG00000105058	1.6949181944299998	0.761215643072	6.338714415429999e-50	1.0951118773499999e-48	yes	up	87.08	130.96333333299998	FAM32A	family with sequence similarity 32 member A [Source:HGNC Symbol;Acc:HGNC:24563]	81.89	90.85	88.5	130.59	130.77	131.53
ENSG00000148773	0.623301216661	-0.681998566049	6.43060076044e-50	1.11008636466e-48	yes	down	35.803333333299996	22.29	MKI67	marker of proliferation Ki-67 [Source:HGNC Symbol;Acc:HGNC:7107]	37.1	33.23	37.08	24.66	23.29	18.92
ENSG00000171444	0.420100097696	-1.25119497356	1.05500042085e-49	1.81972623197e-48	yes	down	7.863333333330001	5.2133333333300005	MCC	MCC regulator of WNT signaling pathway [Source:HGNC Symbol;Acc:HGNC:6935]	7.01	9.16	7.42	5.22	5.53	4.89
ENSG00000115415	0.600708927939	-0.7352619890440001	1.07250705466e-49	1.8484259934e-48	yes	down	114.336666667	61.2933333333	STAT1	signal transducer and activator of transcription 1 [Source:HGNC Symbol;Acc:HGNC:11362]	114.58	119.97	108.46	64.57	59.33	59.98
ENSG00000101367	1.53073556715	0.614225080417	1.12456422392e-49	1.9365777767099994e-48	yes	up	89.6866666667	122.193333333	MAPRE1	microtubule associated protein RP/EB family member 1 [Source:HGNC Symbol;Acc:HGNC:6890]	86.42	92.96	89.68	123.83	121.08	121.67
ENSG00000186432	1.6749151355200003	0.744087999057	1.23233188417e-49	2.12044699488e-48	yes	up	36.4933333333	53.6	KPNA4	karyopherin subunit alpha 4 [Source:HGNC Symbol;Acc:HGNC:6397]	34.85	39.05	35.58	54.53	55.18	51.09
ENSG00000028310	1.8535407995299997	0.890283871638	1.2772031159700001e-49	2.1958822256900002e-48	yes	up	21.48	41.0733333333	BRD9	bromodomain containing 9 [Source:HGNC Symbol;Acc:HGNC:25818]	20.67	21.24	22.53	43.58	39.58	40.06
ENSG00000171634	0.48726888556500003	-1.03720999235	1.4239249241900002e-49	2.44616522058e-48	yes	down	19.63	9.78	BPTF	bromodomain PHD finger transcription factor [Source:HGNC Symbol;Acc:HGNC:3581]	16.89	22.69	19.31	9.75	11.02	8.57
ENSG00000164136	0.27149924154399996	-1.88097992714	1.58206482086e-49	2.71564422353e-48	yes	down	13.993333333299999	3.47666666667	IL15	interleukin 15 [Source:HGNC Symbol;Acc:HGNC:5977]	13.66	15.11	13.21	3.44	3.74	3.25
ENSG00000147416	1.83712108732	0.877446719707	1.6476157997699998e-49	2.8258866156799997e-48	yes	up	25.886666666700002	42.6766666667	ATP6V1B2	ATPase H+ transporting V1 subunit B2 [Source:HGNC Symbol;Acc:HGNC:854]	26.42	25.47	25.77	42.91	41.92	43.2
ENSG00000135823	1.8559399160099999	0.8921500055760001	2.5007017287799997e-49	4.2855951911900004e-48	yes	up	15.2333333333	25.063333333299997	STX6	syntaxin 6 [Source:HGNC Symbol;Acc:HGNC:11441]	14.5	16.19	15.01	26.54	25.02	23.63
ENSG00000089351	0.5720800027690001	-0.805711179479	3.3075376053000002e-49	5.663759330230001e-48	yes	down	77.93	45.4433333333	GRAMD1A	GRAM domain containing 1A [Source:HGNC Symbol;Acc:HGNC:29305]	77.01	75.89	80.89	43.9	46.5	45.93
ENSG00000057757	2.17568228449	1.1214678948	3.47102926968e-49	5.93894502031e-48	yes	up	28.06	54.053333333299996	PITHD1	PITH domain containing 1 [Source:HGNC Symbol;Acc:HGNC:25022]	29.18	26.13	28.87	57.04	52.23	52.89
ENSG00000149480	1.5864122193	0.665767695047	3.70423980003e-49	6.332882521679999e-48	yes	up	96.4466666667	137.97	MTA2	metastasis associated 1 family member 2 [Source:HGNC Symbol;Acc:HGNC:7411]	96.99	94.77	97.58	138.94	139.62	135.35
ENSG00000128626	1.8133355587	0.858645921268	3.7074217785199994e-49	6.333239673309999e-48	yes	up	130.926666667	209.913333333	MRPS12	mitochondrial ribosomal protein S12 [Source:HGNC Symbol;Acc:HGNC:10380]	134.9	126.34	131.54	209.22	203.84	216.68
ENSG00000240065	0.444798806523	-1.16877517784	3.81453971717e-49	6.51100361019e-48	yes	down	104.31	40.7233333333	PSMB9	proteasome 20S subunit beta 9 [Source:HGNC Symbol;Acc:HGNC:9546]	105.67	104.81	102.45	41.88	35.97	44.32
ENSG00000090006	0.601305927492	-0.733828914633	4.35721741229e-49	7.43134069788e-48	yes	down	91.5166666667	52.0733333333	LTBP4	latent transforming growth factor beta binding protein 4 [Source:HGNC Symbol;Acc:HGNC:6717]	92.67	90.08	91.8	52.21	53.99	50.02
ENSG00000121068	3.60243818735	1.84897367604	4.37287885021e-49	7.45208522137e-48	yes	up	2.26	7.2866666666699995	TBX2	T-box transcription factor 2 [Source:HGNC Symbol;Acc:HGNC:11597]	2.34	2.26	2.18	6.7	7.74	7.42
ENSG00000154370	2.12187475127	1.08533950024	4.45219262017e-49	7.58118362869e-48	yes	up	16.026666666700002	30.2633333333	TRIM11	tripartite motif containing 11 [Source:HGNC Symbol;Acc:HGNC:16281]	16.21	14.17	17.7	31.69	28.95	30.15
ENSG00000128262	0.0543226017844	-4.20230361057	4.8219205943e-49	8.20419748402e-48	yes	down	4.21666666667	0.26	POM121L9P	POM121 transmembrane nucleoporin like 9, pseudogene [Source:HGNC Symbol;Acc:HGNC:30080]	3.26	4.52	4.87	0.19	0.21	0.38
ENSG00000183840	0.294012118878	-1.7660524721900002	4.931555526169999e-49	8.384037974349999e-48	yes	down	19.886666666700002	6.27	GPR39	G protein-coupled receptor 39 [Source:HGNC Symbol;Acc:HGNC:4496]	20.52	18.12	21.02	7.62	5.11	6.08
ENSG00000164466	1.68874371052	0.755950396453	5.5108461925600006e-49	9.361407144649999e-48	yes	up	43.01	67.3066666667	SFXN1	sideroflexin 1 [Source:HGNC Symbol;Acc:HGNC:16085]	38.93	44.4	45.7	59.13	74.51	68.28
ENSG00000125630	1.9505304202200002	0.9638664986200001	5.91522010935e-49	1.0040320220699998e-47	yes	up	9.34	17.11	POLR1B	RNA polymerase I subunit B [Source:HGNC Symbol;Acc:HGNC:20454]	9.78	9.14	9.1	16.19	18.3	16.84
ENSG00000139508	0.302513867936	-1.7249268144999998	6.247911762899998e-49	1.0596577736699997e-47	yes	down	11.3033333333	3.01	SLC46A3	solute carrier family 46 member 3 [Source:HGNC Symbol;Acc:HGNC:27501]	11.65	11.26	11.0	3.38	2.67	2.98
ENSG00000160087	1.9958028881599998	0.996969242564	7.550530438009999e-49	1.2795656276099999e-47	yes	up	39.3166666667	66.0	UBE2J2	ubiquitin conjugating enzyme E2 J2 [Source:HGNC Symbol;Acc:HGNC:19268]	40.8	34.78	42.37	67.02	64.86	66.12
ENSG00000170345	13.095353881400001	3.7109831416800003	8.29554585454e-49	1.4035879094e-47	yes	up	3.09	37.0733333333	FOS	Fos proto-oncogene, AP-1 transcription factor subunit [Source:HGNC Symbol;Acc:HGNC:3796]	2.99	3.73	2.55	35.39	49.26	26.57
ENSG00000175198	0.192637225754	-2.37604157436	8.863173686839998e-49	1.4984390942599999e-47	yes	down	11.82	1.89666666667	PCCA	propionyl-CoA carboxylase subunit alpha [Source:HGNC Symbol;Acc:HGNC:8653]	12.64	11.85	10.97	2.12	1.42	2.15
ENSG00000104324	0.181171176118	-2.46457465043	8.91304106332e-49	1.50567486702e-47	yes	down	11.68	1.98666666667	CPQ	carboxypeptidase Q [Source:HGNC Symbol;Acc:HGNC:16910]	10.79	12.5	11.75	2.09	1.9	1.97
ENSG00000186642	8.80116074979	3.13769380756	1.0378069334299998e-48	1.75177205198e-47	yes	up	0.786666666667	3.43666666667	PDE2A	phosphodiesterase 2A [Source:HGNC Symbol;Acc:HGNC:8777]	0.52	1.04	0.8	3.77	3.44	3.1
ENSG00000108010	1.64032089329	0.713978074523	1.1650387421999997e-48	1.96497666558e-47	yes	up	135.81666666700002	187.296666667	GLRX3	glutaredoxin 3 [Source:HGNC Symbol;Acc:HGNC:15987]	132.27	138.73	136.45	191.66	181.83	188.4
ENSG00000175215	0.5944013923170001	-0.750490599659	1.1704003492899999e-48	1.97245793043e-47	yes	down	68.9966666667	38.35	CTDSP2	CTD small phosphatase 2 [Source:HGNC Symbol;Acc:HGNC:17077]	72.03	65.85	69.11	41.99	35.82	37.24
ENSG00000148200	0.07495881403099999	-3.73775806235	1.2507268307700001e-48	2.1061646600000002e-47	yes	down	1.89666666667	0.25	NR6A1	nuclear receptor subfamily 6 group A member 1 [Source:HGNC Symbol;Acc:HGNC:7985]	1.99	1.84	1.86	0.33	0.25	0.17
ENSG00000068489	0.489761765282	-1.02984794489	1.5211654148099998e-48	2.5595470510499996e-47	yes	down	36.7866666667	15.03	PRR11	proline rich 11 [Source:HGNC Symbol;Acc:HGNC:25619]	44.03	32.56	33.77	18.68	13.19	13.22
ENSG00000214357	0.276422548084	-1.85505279218	1.8693484226099995e-48	3.1429250274999997e-47	yes	down	4.88333333333	1.2133333333299998	NEURL1B	neuralized E3 ubiquitin protein ligase 1B [Source:HGNC Symbol;Acc:HGNC:35422]	4.64	5.14	4.87	1.46	1.03	1.15
ENSG00000198753	3.0357856805699996	1.6020699434299999	1.9479653647199998e-48	3.27252036271e-47	yes	up	3.86	11.333333333299999	PLXNB3	plexin B3 [Source:HGNC Symbol;Acc:HGNC:9105]	3.74	3.05	4.79	13.14	12.43	8.43
ENSG00000152234	0.642034992757	-0.63927616436	2.0153864191399998e-48	3.3831175335199997e-47	yes	down	326.216666667	182.97666666700002	ATP5F1A	ATP synthase F1 subunit alpha [Source:HGNC Symbol;Acc:HGNC:823]	323.06	333.79	321.8	187.07	177.0	184.86
ENSG00000150990	1.9841536904799997	0.988523779711	2.24133263537e-48	3.7594384093499993e-47	yes	up	9.95666666667	18.686666666700003	DHX37	DEAH-box helicase 37 [Source:HGNC Symbol;Acc:HGNC:17210]	9.82	9.76	10.29	19.67	18.59	17.8
ENSG00000251432	0.152768801819	-2.7105781461299996	2.2835726957599994e-48	3.82727502479e-47	yes	down	7.403333333330001	1.78666666667	LINC02615	long intergenic non-protein coding RNA 2615 [Source:HGNC Symbol;Acc:HGNC:53402]	8.08	6.85	7.28	1.22	0.87	3.27
ENSG00000064932	0.587387081783	-0.7676165576080001	2.4164879136600003e-48	4.0468573535099995e-47	yes	down	55.46	27.61	SBNO2	strawberry notch homolog 2 [Source:HGNC Symbol;Acc:HGNC:29158]	56.33	53.67	56.38	29.77	27.03	26.03
ENSG00000091490	0.541609355453	-0.8846754354620001	2.46854836489e-48	4.1307947579599994e-47	yes	down	39.47	16.5733333333	SEL1L3	SEL1L family member 3 [Source:HGNC Symbol;Acc:HGNC:29108]	39.68	42.17	36.56	16.92	14.94	17.86
ENSG00000151914	0.507210308232	-0.9793440286599999	2.48646022736e-48	4.1575020222299996e-47	yes	down	32.3666666667	16.686666666700003	DST	dystonin [Source:HGNC Symbol;Acc:HGNC:1090]	28.55	35.74	32.81	15.09	17.82	17.15
ENSG00000118418	0.436813948926	-1.19490916783	2.684092336e-48	4.48443411306e-47	yes	down	92.85666666670001	35.9066666667	HMGN3	high mobility group nucleosomal binding domain 3 [Source:HGNC Symbol;Acc:HGNC:12312]	93.16	97.77	87.64	35.71	37.01	35.0
ENSG00000163132	2.54785149162	1.3492811886899998	2.85383269285e-48	4.764290283939999e-47	yes	up	11.8933333333	26.3733333333	MSX1	msh homeobox 1 [Source:HGNC Symbol;Acc:HGNC:7391]	10.73	11.94	13.01	24.93	28.13	26.06
ENSG00000137834	0.09820357339289999	-3.34808066806	3.024517373479999e-48	5.04528340563e-47	yes	down	3.75333333333	0.316666666667	SMAD6	SMAD family member 6 [Source:HGNC Symbol;Acc:HGNC:6772]	3.29	3.56	4.41	0.33	0.3	0.32
ENSG00000102024	0.561229974084	-0.8333360326360001	3.0582710422699995e-48	5.097597006449999e-47	yes	down	139.14	70.82	PLS3	plastin 3 [Source:HGNC Symbol;Acc:HGNC:9091]	133.76	155.66	128.0	72.48	68.15	71.83
ENSG00000113812	1.8924840164099996	0.9202811155089999	3.2879494730500007e-48	5.4761454007e-47	yes	up	21.05	37.21	ACTR8	actin related protein 8 [Source:HGNC Symbol;Acc:HGNC:14672]	20.35	19.29	23.51	37.24	36.86	37.53
ENSG00000060237	0.609261915506	-0.7148655334720001	3.417559953579999e-48	5.68756735399e-47	yes	down	43.446666666700004	28.3933333333	WNK1	WNK lysine deficient protein kinase 1 [Source:HGNC Symbol;Acc:HGNC:14540]	43.28	41.83	45.23	31.36	29.15	24.67
ENSG00000130939	0.46416539815800006	-1.10728911586	3.91744184684e-48	6.514390805729999e-47	yes	down	29.313333333299997	13.23	UBE4B	ubiquitination factor E4B [Source:HGNC Symbol;Acc:HGNC:12500]	29.4	27.14	31.4	14.35	14.85	10.49
ENSG00000276168	4.41483676761	2.14236009724	4.0394070004199995e-48	6.71196941676e-47	yes	up	108.17333333299999	379.08333333300004	RN7SL1	RNA component of signal recognition particle 7SL1 [Source:HGNC Symbol;Acc:HGNC:10038]	98.04	119.28	107.2	353.09	406.92	377.24
ENSG00000167291	0.46468801883	-1.10566564694	4.06909458012e-48	6.75602905267e-47	yes	down	7.47333333333	3.31	TBC1D16	TBC1 domain family member 16 [Source:HGNC Symbol;Acc:HGNC:28356]	7.47	7.49	7.46	3.52	3.55	2.86
ENSG00000092969	0.42397741264600003	-1.2379406874799999	4.25618785422e-48	7.061161500819999e-47	yes	down	12.9633333333	4.69333333333	TGFB2	transforming growth factor beta 2 [Source:HGNC Symbol;Acc:HGNC:11768]	12.83	12.65	13.41	5.72	4.39	3.97
ENSG00000185883	1.6871077982	0.754552157954	4.2683915763299997e-48	7.075897070729999e-47	yes	up	236.5	352.353333333	ATP6V0C	ATPase H+ transporting V0 subunit c [Source:HGNC Symbol;Acc:HGNC:855]	225.36	229.05	255.09	355.35	348.87	352.84
ENSG00000184156	7.69970532702	2.94480323394	4.6221775869000007e-48	7.656425113240001e-47	yes	up	0.39666666666699996	4.2133333333300005	KCNQ3	potassium voltage-gated channel subfamily Q member 3 [Source:HGNC Symbol;Acc:HGNC:6297]	0.19	0.42	0.58	4.63	4.56	3.45
ENSG00000082212	2.0292435641999997	1.0209420379799998	4.63530366811e-48	7.672201922149999e-47	yes	up	20.4966666667	37.2	ME2	malic enzyme 2 [Source:HGNC Symbol;Acc:HGNC:6984]	19.82	21.06	20.61	40.68	35.44	35.48
ENSG00000069275	0.6570518121600001	-0.605920955391	4.797956969690001e-48	7.93525460934e-47	yes	down	62.8133333333	36.2466666667	NUCKS1	nuclear casein kinase and cyclin dependent kinase substrate 1 [Source:HGNC Symbol;Acc:HGNC:29923]	60.23	67.54	60.67	37.48	35.64	35.62
ENSG00000173465	1.9497430126599997	0.963283981002	5.72891499639e-48	9.467598700779999e-47	yes	up	79.0666666667	137.79	ZNRD2	zinc ribbon domain containing 2 [Source:HGNC Symbol;Acc:HGNC:11328]	74.82	76.81	85.57	136.55	133.5	143.32
ENSG00000112699	0.07114500085730001	-3.8130938032499997	5.9064447232e-48	9.75341748013e-47	yes	down	10.553333333300001	0.786666666667	GMDS	GDP-mannose 4,6-dehydratase [Source:HGNC Symbol;Acc:HGNC:4369]	12.81	7.39	11.46	0.72	1.03	0.61
ENSG00000157557	2.8442994731299995	1.50807337271	6.00046993554e-48	9.90100778985e-47	yes	up	6.783333333330001	16.54	ETS2	ETS proto-oncogene 2, transcription factor [Source:HGNC Symbol;Acc:HGNC:3489]	6.31	6.4	7.64	17.39	18.37	13.86
ENSG00000158104	0.26241567542399996	-1.93007419284	6.0925253311e-48	1.0045121873299998e-46	yes	down	22.09	5.03	HPD	4-hydroxyphenylpyruvate dioxygenase [Source:HGNC Symbol;Acc:HGNC:5147]	21.82	22.11	22.34	4.36	5.33	5.4
ENSG00000119638	0.617471204993	-0.695556234922	6.377134919199998e-48	1.05062434686e-46	yes	down	61.25	25.883333333299998	NEK9	NIMA related kinase 9 [Source:HGNC Symbol;Acc:HGNC:18591]	61.84	59.1	62.81	27.54	24.05	26.06
ENSG00000103415	1.8630209805700002	0.897643921407	6.466047769659999e-48	1.0644493785899999e-46	yes	up	65.1366666667	100.45	HMOX2	heme oxygenase 2 [Source:HGNC Symbol;Acc:HGNC:5014]	67.23	62.37	65.81	99.12	98.4	103.83
ENSG00000164933	2.31647577134	1.2119315929	6.749346145429998e-48	1.11022835205e-46	yes	up	10.266666666699999	21.6966666667	SLC25A32	solute carrier family 25 member 32 [Source:HGNC Symbol;Acc:HGNC:29683]	10.49	10.74	9.57	21.28	21.13	22.68
ENSG00000164934	2.04770287053	1.03400638999	6.81996252164e-48	1.1209787163299999e-46	yes	up	29.7266666667	54.0566666667	DCAF13	DDB1 and CUL4 associated factor 13 [Source:HGNC Symbol;Acc:HGNC:24535]	28.68	32.64	27.86	52.56	54.57	55.04
ENSG00000198796	0.548980229297	-0.865173901228	7.2516351243e-48	1.19072740141e-46	yes	down	27.636666666700002	17.0533333333	ALPK2	alpha kinase 2 [Source:HGNC Symbol;Acc:HGNC:20565]	25.66	30.72	26.53	17.68	17.28	16.2
ENSG00000166546	0.179990381499	-2.47400828241	7.255488531739999e-48	1.19072740141e-46	yes	down	8.083333333330001	2.07333333333	BEAN1	brain expressed associated with NEDD4 1 [Source:HGNC Symbol;Acc:HGNC:24160]	7.94	7.49	8.82	2.79	2.17	1.26
ENSG00000175416	1.8097833374599999	0.855816991957	7.37951376117e-48	1.2101493621299999e-46	yes	up	120.84666666700001	190.76	CLTB	clathrin light chain B [Source:HGNC Symbol;Acc:HGNC:2091]	126.36	118.44	117.74	187.34	191.08	193.86
ENSG00000198832	1.84261114164	0.8817516416560001	8.005795624389998e-48	1.3118419876199998e-46	yes	up	132.66666666700002	212.49333333299998	SELENOM	selenoprotein M [Source:HGNC Symbol;Acc:HGNC:30397]	127.61	131.96	138.43	217.67	205.01	214.8
ENSG00000170734	1.7170216817800001	0.779908257159	8.2309800672e-48	1.3477043611900001e-46	yes	up	19.7733333333	38.2833333333	POLH	DNA polymerase eta [Source:HGNC Symbol;Acc:HGNC:9181]	18.74	20.56	20.02	36.38	40.02	38.45
ENSG00000156642	0.5548721374000001	-0.8497727342199999	9.62184180996e-48	1.5742279127199999e-46	yes	down	92.9266666667	48.72	NPTN	neuroplastin [Source:HGNC Symbol;Acc:HGNC:17867]	94.24	93.78	90.76	49.19	51.86	45.11
ENSG00000196998	1.8759913841	0.9076532019750001	1.0456953558999999e-47	1.70954738843e-46	yes	up	48.0866666667	80.1533333333	WDR45	WD repeat domain 45 [Source:HGNC Symbol;Acc:HGNC:28912]	47.44	48.01	48.81	81.82	85.72	72.92
ENSG00000133835	0.571667522109	-0.806751765476	1.0466551920399998e-47	1.70980436356e-46	yes	down	91.4966666667	48.3633333333	HSD17B4	hydroxysteroid 17-beta dehydrogenase 4 [Source:HGNC Symbol;Acc:HGNC:5213]	87.45	97.13	89.91	48.46	47.15	49.48
ENSG00000088367	0.5177389331109999	-0.949703284329	1.0882569637599999e-47	1.77640228674e-46	yes	down	27.46	14.596666666700001	EPB41L1	erythrocyte membrane protein band 4.1 like 1 [Source:HGNC Symbol;Acc:HGNC:3378]	26.65	26.38	29.35	14.2	15.07	14.52
ENSG00000169084	0.33510177147500003	-1.57732878169	1.22630923818e-47	2.00021741131e-46	yes	down	26.3733333333	11.6066666667	DHRSX	dehydrogenase/reductase X-linked [Source:HGNC Symbol;Acc:HGNC:18399]	29.68	25.33	24.11	9.08	13.06	12.68
ENSG00000167644	2.0116806070599997	1.00840126778	1.3860819145799999e-47	2.2590908144099996e-46	yes	up	299.09	508.23	C19orf33	chromosome 19 open reading frame 33 [Source:HGNC Symbol;Acc:HGNC:16668]	306.64	292.44	298.19	503.9	474.78	546.01
ENSG00000175348	2.0560718634099997	1.0398906902	1.6819887763099998e-47	2.73927560496e-46	yes	up	27.52	49.96	TMEM9B	TMEM9 domain family member B [Source:HGNC Symbol;Acc:HGNC:1168]	27.23	28.99	26.34	49.32	49.01	51.55
ENSG00000149257	1.589444087	0.668522266663	1.8147098181700001e-47	2.9531664283200002e-46	yes	up	318.576666667	422.4	SERPINH1	serpin family H member 1 [Source:HGNC Symbol;Acc:HGNC:1546]	328.19	314.82	312.72	440.24	431.11	395.85
ENSG00000169136	2.18248314293	1.1259705108	1.8541206645299997e-47	3.01499835082e-46	yes	up	26.636666666700002	60.1033333333	ATF5	activating transcription factor 5 [Source:HGNC Symbol;Acc:HGNC:790]	27.46	26.08	26.37	60.73	61.23	58.35
ENSG00000117597	2.524877719	1.3362135191700002	2.1068705447e-47	3.4233833976499996e-46	yes	up	2.25666666667	5.08333333333	UTP25	UTP25 small subunit processor component [Source:HGNC Symbol;Acc:HGNC:28440]	2.33	2.2	2.24	5.35	4.99	4.91
ENSG00000099889	2.6004318136099998	1.37875120926	2.1196578166099996e-47	3.44153588486e-46	yes	up	6.796666666669999	16.1566666667	ARVCF	ARVCF delta catenin family member [Source:HGNC Symbol;Acc:HGNC:728]	7.02	6.75	6.62	17.5	15.98	14.99
ENSG00000134057	0.625026871191	-0.678009879351	2.3531318188199997e-47	3.81770099044e-46	yes	down	225.813333333	127.34	CCNB1	cyclin B1 [Source:HGNC Symbol;Acc:HGNC:1579]	228.79	224.44	224.21	132.95	126.71	122.36
ENSG00000146223	1.5855827360499999	0.665013159549	2.57757149055e-47	4.1786474803399995e-46	yes	up	49.6833333333	65.1333333333	RPL7L1	ribosomal protein L7 like 1 [Source:HGNC Symbol;Acc:HGNC:21370]	46.32	51.21	51.52	71.9	63.26	60.24
ENSG00000033327	0.358801647508	-1.4787415802000001	2.67248710878e-47	4.329225885259999e-46	yes	down	6.47333333333	2.02333333333	GAB2	GRB2 associated binding protein 2 [Source:HGNC Symbol;Acc:HGNC:14458]	6.32	6.35	6.75	2.11	2.09	1.87
ENSG00000179604	0.6273428286330001	-0.6726740362279999	2.68942643615e-47	4.35335577074e-46	yes	down	132.736666667	75.0266666667	CDC42EP4	CDC42 effector protein 4 [Source:HGNC Symbol;Acc:HGNC:17147]	134.4	132.09	131.72	78.22	74.92	71.94
ENSG00000177410	2.0139234545599995	1.01000885026	2.73619460211e-47	4.42569608308e-46	yes	up	193.793333333	336.746666667	ZFAS1	ZNFX1 antisense RNA 1 [Source:HGNC Symbol;Acc:HGNC:33101]	185.8	214.75	180.83	286.5	385.0	338.74
ENSG00000140262	0.521170931275	-0.940171476206	2.7955155696599996e-47	4.518214921469999e-46	yes	down	26.19	11.6166666667	TCF12	transcription factor 12 [Source:HGNC Symbol;Acc:HGNC:11623]	22.72	31.62	24.23	12.04	11.94	10.87
ENSG00000130713	1.8226018475099999	0.865999435013	2.9398390368e-47	4.7478734770199995e-46	yes	up	33.1566666667	54.0766666667	EXOSC2	exosome component 2 [Source:HGNC Symbol;Acc:HGNC:17097]	33.4	35.21	30.86	55.22	53.55	53.46
ENSG00000081803	0.120509268022	-3.0527839906299996	3.1491927283699993e-47	5.08212905301e-46	yes	down	3.66	0.30666666666700004	CADPS2	calcium dependent secretion activator 2 [Source:HGNC Symbol;Acc:HGNC:16018]	3.5	3.64	3.84	0.32	0.32	0.28
ENSG00000141738	0.265797123549	-1.91160260301	3.8695153738e-47	6.2398498480499994e-46	yes	down	15.1233333333	4.36666666667	GRB7	growth factor receptor bound protein 7 [Source:HGNC Symbol;Acc:HGNC:4567]	14.66	15.73	14.98	5.39	3.16	4.55
ENSG00000008277	0.15074772149000001	-2.7297918985400003	3.9488364381499997e-47	6.3629435556300005e-46	yes	down	3.36333333333	0.49	ADAM22	ADAM metallopeptidase domain 22 [Source:HGNC Symbol;Acc:HGNC:201]	3.28	3.37	3.44	0.56	0.36	0.55
ENSG00000167601	1.72244341932	0.784456592508	4.06150589456e-47	6.539546376869999e-46	yes	up	54.3466666667	83.6933333333	AXL	AXL receptor tyrosine kinase [Source:HGNC Symbol;Acc:HGNC:905]	54.96	51.03	57.05	88.73	83.79	78.56
ENSG00000128731	0.591760485971	-0.7569147292049999	5.01485902287e-47	8.068468799489998e-46	yes	down	40.7366666667	25.4433333333	HERC2	HECT and RLD domain containing E3 ubiquitin protein ligase 2 [Source:HGNC Symbol;Acc:HGNC:4868]	39.61	40.75	41.85	26.34	24.95	25.04
ENSG00000092010	0.607181035767	-0.719801363475	5.16917714672e-47	8.31047634561e-46	yes	down	341.246666667	183.173333333	PSME1	proteasome activator subunit 1 [Source:HGNC Symbol;Acc:HGNC:9568]	343.0	332.02	348.72	189.61	178.91	181.0
ENSG00000163900	3.09268911352	1.62886181664	5.928333111159999e-47	9.523782197119999e-46	yes	up	4.36333333333	12.166666666700001	TMEM41A	transmembrane protein 41A [Source:HGNC Symbol;Acc:HGNC:30544]	4.4	4.42	4.27	12.2	11.31	12.99
ENSG00000144535	0.345178992307	-1.53458343054	6.37450281e-47	1.0232830358600001e-45	yes	down	9.09	3.10333333333	DIS3L2	DIS3 like 3'-5' exoribonuclease 2 [Source:HGNC Symbol;Acc:HGNC:28648]	8.42	9.03	9.82	3.58	2.79	2.94
ENSG00000169231	0.35985105245899995	-1.4745282170700003	6.52651541901e-47	1.0468963212e-45	yes	down	14.8033333333	4.76666666667	THBS3	thrombospondin 3 [Source:HGNC Symbol;Acc:HGNC:11787]	14.7	14.53	15.18	5.13	4.47	4.7
ENSG00000120053	2.0323736858	1.02316569004	7.85335973309e-47	1.25878306271e-45	yes	up	39.21	72.1633333333	GOT1	glutamic-oxaloacetic transaminase 1 [Source:HGNC Symbol;Acc:HGNC:4432]	41.04	35.71	40.88	72.67	74.99	68.83
ENSG00000164684	0.17518772347199998	-2.5130264153099997	7.91560904871e-47	1.26780679666e-45	yes	down	2.78333333333	0.7166666666670001	ZNF704	zinc finger protein 704 [Source:HGNC Symbol;Acc:HGNC:32291]	2.27	3.44	2.64	0.55	0.69	0.91
ENSG00000164045	2.2659357881599997	1.18010697881	9.590807429749999e-47	1.53496153169e-45	yes	up	7.49	16.67	CDC25A	cell division cycle 25A [Source:HGNC Symbol;Acc:HGNC:1725]	7.35	8.03	7.09	15.45	16.84	17.72
ENSG00000151422	0.252278412515	-1.9869113348299998	9.61858364612e-47	1.53825126749e-45	yes	down	2.22666666667	1.4166666666699999	FER	FER tyrosine kinase [Source:HGNC Symbol;Acc:HGNC:3655]	1.98	2.66	2.04	1.19	1.34	1.72
ENSG00000119729	0.561042665678	-0.8338176070800001	1.1053509899399998e-46	1.76640561049e-45	yes	down	56.7166666667	26.7833333333	RHOQ	ras homolog family member Q [Source:HGNC Symbol;Acc:HGNC:17736]	53.31	63.92	52.92	26.77	27.82	25.76
ENSG00000119522	0.352878552642	-1.50275634665	1.20449064241e-46	1.92339277847e-45	yes	down	14.6166666667	5.59	DENND1A	DENN domain containing 1A [Source:HGNC Symbol;Acc:HGNC:29324]	13.44	14.59	15.82	6.74	4.7	5.33
ENSG00000100934	0.5834962517660001	-0.7772047064380001	1.2715717674899998e-46	2.02899039634e-45	yes	down	48.9433333333	25.5066666667	SEC23A	SEC23 homolog A, COPII coat complex component [Source:HGNC Symbol;Acc:HGNC:10701]	49.23	50.78	46.82	26.24	24.68	25.6
ENSG00000100036	2.66884230939	1.4162140652500002	1.31696648507e-46	2.0998518012599998e-45	yes	up	5.676666666669999	13.6433333333	SLC35E4	solute carrier family 35 member E4 [Source:HGNC Symbol;Acc:HGNC:17058]	5.87	5.74	5.42	14.09	13.2	13.64
ENSG00000121058	2.07068840564	1.05011047511	1.3478592651899999e-46	2.14750172528e-45	yes	up	15.21	28.0166666667	COIL	coilin [Source:HGNC Symbol;Acc:HGNC:2184]	15.33	16.0	14.3	29.46	27.14	27.45
ENSG00000261052	0.245001323499	-2.02913855219	1.4641934781499999e-46	2.33110982598e-45	yes	down	23.5566666667	5.7466666666699995	SULT1A3	sulfotransferase family 1A member 3 [Source:HGNC Symbol;Acc:HGNC:11455]	24.84	21.26	24.57	6.12	5.89	5.23
ENSG00000074800	0.6547438500330001	-0.610997491389	1.6923734974299998e-46	2.6923779120499995e-45	yes	down	3491.98666667	2060.02	ENO1	enolase 1 [Source:HGNC Symbol;Acc:HGNC:3350]	3563.81	3364.4	3547.75	2130.27	2017.38	2032.41
ENSG00000272398	0.277520740365	-1.84933250035	1.842251869e-46	2.92863054578e-45	yes	down	16.04	3.80666666667	CD24	CD24 molecule [Source:HGNC Symbol;Acc:HGNC:1645]	17.6	15.87	14.65	4.41	3.28	3.73
ENSG00000144583	76.7756577009	6.262577061030001	1.94580648593e-46	3.0909447996499997e-45	yes	up	0.036666666666699994	2.62	MARCHF4	membrane associated ring-CH-type finger 4 [Source:HGNC Symbol;Acc:HGNC:29269]	0.03	0.02	0.06	2.52	2.4	2.94
ENSG00000134531	37.1617285312	5.21574570332	2.16066065615e-46	3.4296865348299997e-45	yes	up	0.176666666667	2.6833333333300002	EMP1	epithelial membrane protein 1 [Source:HGNC Symbol;Acc:HGNC:3333]	0.4	0.09	0.04	3.12	2.56	2.37
ENSG00000179598	2.75068844859	1.4597927448399999	2.37226448163e-46	3.7627682790499996e-45	yes	up	5.966666666669999	14.62	PLD6	phospholipase D family member 6 [Source:HGNC Symbol;Acc:HGNC:30447]	6.41	5.81	5.68	15.16	14.54	14.16
ENSG00000125977	1.7542459404	0.81085102379	3.6240627400299996e-46	5.74403158394e-45	yes	up	86.9766666667	136.08333333299998	EIF2S2	eukaryotic translation initiation factor 2 subunit beta [Source:HGNC Symbol;Acc:HGNC:3266]	82.91	95.02	83.0	128.66	141.43	138.16
ENSG00000154065	0.365430036483	-1.4523328738799999	3.65368862264e-46	5.786682159069999e-45	yes	down	21.23	8.78	ANKRD29	ankyrin repeat domain 29 [Source:HGNC Symbol;Acc:HGNC:27110]	20.43	22.27	20.99	9.27	8.11	8.96
ENSG00000106591	2.215181792	1.14742510043	3.915438333899999e-46	6.196632049679999e-45	yes	up	47.1333333333	92.1566666667	MRPL32	mitochondrial ribosomal protein L32 [Source:HGNC Symbol;Acc:HGNC:14035]	44.39	52.08	44.93	92.43	89.54	94.5
ENSG00000164104	0.539060877325	-0.8914798859980001	4.174572214069999e-46	6.60183647395e-45	yes	down	116.726666667	56.7	HMGB2	high mobility group box 2 [Source:HGNC Symbol;Acc:HGNC:5000]	111.2	126.45	112.53	55.79	57.99	56.32
ENSG00000075218	0.488570175564	-1.0333622969399998	4.20965443883e-46	6.652378253399999e-45	yes	down	29.6733333333	12.853333333299998	GTSE1	G2 and S-phase expressed 1 [Source:HGNC Symbol;Acc:HGNC:13698]	28.28	29.63	31.11	13.56	13.3	11.7
ENSG00000152402	0.0163667339059	-5.933089738940001	4.258088437509999e-46	6.723928828459999e-45	yes	down	0.9866666666670001	0.04333333333330001	GUCY1A2	guanylate cyclase 1 soluble subunit alpha 2 [Source:HGNC Symbol;Acc:HGNC:4684]	1.22	1.0	0.74	0.01	0.09	0.03
ENSG00000143367	2.1809790123700004	1.12497588694	5.03955082009e-46	7.952037894039999e-45	yes	up	15.4466666667	29.8566666667	TUFT1	tuftelin 1 [Source:HGNC Symbol;Acc:HGNC:12422]	15.23	14.21	16.9	31.76	30.58	27.23
ENSG00000175745	0.226315033532	-2.14359567254	5.2980861348299995e-46	8.35379947032e-45	yes	down	14.82	3.32	NR2F1	nuclear receptor subfamily 2 group F member 1 [Source:HGNC Symbol;Acc:HGNC:7975]	14.88	15.35	14.23	4.34	2.97	2.65
ENSG00000102893	0.5078881340879999	-0.9774173265680001	5.46218822644e-46	8.60181845438e-45	yes	down	24.1033333333	10.0666666667	PHKB	phosphorylase kinase regulatory subunit beta [Source:HGNC Symbol;Acc:HGNC:8927]	22.52	26.45	23.34	10.43	10.03	9.74
ENSG00000258602	49.858952685	5.639780673430001	5.4634590032800004e-46	8.60181845438e-45	yes	up	0.286666666667	13.07	LINC01629	long intergenic non-protein coding RNA 1629 [Source:HGNC Symbol;Acc:HGNC:52260]	0.44	0.1	0.32	11.84	14.69	12.68
ENSG00000156471	1.7525903638099998	0.8094888317129999	6.0750222100499995e-46	9.557616183050001e-45	yes	up	38.8833333333	60.1466666667	PTDSS1	phosphatidylserine synthase 1 [Source:HGNC Symbol;Acc:HGNC:9587]	39.36	41.11	36.18	60.69	61.74	58.01
ENSG00000072274	1.89123394232	0.919327833167	6.57713947943e-46	1.0339942818499999e-44	yes	up	25.5933333333	40.87	TFRC	transferrin receptor [Source:HGNC Symbol;Acc:HGNC:11763]	26.13	27.44	23.21	41.0	40.68	40.93
ENSG00000136731	0.620918273904	-0.6875247034020001	7.106301543889999e-46	1.11636014372e-44	yes	down	25.7133333333	14.5233333333	UGGT1	UDP-glucose glycoprotein glucosyltransferase 1 [Source:HGNC Symbol;Acc:HGNC:15663]	24.09	24.75	28.3	15.07	15.86	12.64
ENSG00000047578	0.41474129257299996	-1.2697164025399998	8.297388673479999e-46	1.3025127009799999e-44	yes	down	9.64333333333	6.06666666667	KATNIP	katanin interacting protein [Source:HGNC Symbol;Acc:HGNC:29068]	8.91	11.09	8.93	5.22	6.67	6.31
ENSG00000177370	1.96153291755	0.971981546267	8.39650519737e-46	1.31710127919e-44	yes	up	18.2633333333	31.92	TIMM22	translocase of inner mitochondrial membrane 22 [Source:HGNC Symbol;Acc:HGNC:17317]	18.56	17.6	18.63	30.35	33.55	31.86
ENSG00000114850	1.58346888366	0.663088517612	9.662347160130001e-46	1.5145498101899998e-44	yes	up	99.6633333333	167.95	SSR3	signal sequence receptor subunit 3 [Source:HGNC Symbol;Acc:HGNC:11325]	94.72	100.76	103.51	169.44	179.6	154.81
ENSG00000147471	2.29035919534	1.19557387286	9.69884529961e-46	1.51915296009e-44	yes	up	20.71	37.59	PLPBP	pyridoxal phosphate binding protein [Source:HGNC Symbol;Acc:HGNC:9457]	20.2	21.09	20.84	40.28	35.84	36.65
ENSG00000131149	0.6008427395220001	-0.734940655698	1.10951861799e-45	1.73658821458e-44	yes	down	39.58	23.4433333333	GSE1	Gse1 coiled-coil protein [Source:HGNC Symbol;Acc:HGNC:28979]	39.19	37.87	41.68	22.75	24.61	22.97
ENSG00000168077	0.506387016183	-0.981687680502	1.28404772201e-45	2.00828080574e-44	yes	down	27.0133333333	12.05	SCARA3	scavenger receptor class A member 3 [Source:HGNC Symbol;Acc:HGNC:19000]	26.95	27.53	26.56	12.56	12.7	10.89
ENSG00000087085	4.74844208801	2.2474542585900004	1.43366840952e-45	2.2406459618200004e-44	yes	up	2.17	9.29666666667	ACHE	acetylcholinesterase (Cartwright blood group) [Source:HGNC Symbol;Acc:HGNC:108]	2.32	1.71	2.48	10.7	8.64	8.55
ENSG00000171045	0.245623809625	-2.02547767928	1.47960148718e-45	2.31073833431e-44	yes	down	9.54666666667	2.45	TSNARE1	t-SNARE domain containing 1 [Source:HGNC Symbol;Acc:HGNC:26437]	8.97	9.68	9.99	2.55	2.67	2.13
ENSG00000113643	1.81769460208	0.8621098271050001	1.82366793922e-45	2.8439073529400005e-44	yes	up	73.39333333329999	116.95333333299999	RARS1	arginyl-tRNA synthetase 1 [Source:HGNC Symbol;Acc:HGNC:9870]	70.99	81.81	67.38	119.36	113.65	117.85
ENSG00000177283	4.64847293101	2.2167568545700003	1.89971183425e-45	2.9603263711199994e-44	yes	up	1.46	6.09	FZD8	frizzled class receptor 8 [Source:HGNC Symbol;Acc:HGNC:4046]	1.81	1.29	1.28	5.49	6.87	5.91
ENSG00000165490	2.43486620167	1.28384249695	2.00518504309e-45	3.1224014464899997e-44	yes	up	6.63333333333	14.7266666667	DDIAS	DNA damage induced apoptosis suppressor [Source:HGNC Symbol;Acc:HGNC:26351]	6.32	7.51	6.07	15.54	13.66	14.98
ENSG00000112186	0.452806244635	-1.14303424042	2.14704736348e-45	3.34086215755e-44	yes	down	26.8566666667	10.71	CAP2	cyclase associated actin cytoskeleton regulatory protein 2 [Source:HGNC Symbol;Acc:HGNC:20039]	24.22	27.0	29.35	10.71	10.92	10.5
ENSG00000109452	0.123870707738	-3.01309302764	2.1776968361600002e-45	3.38608014627e-44	yes	down	3.06	0.47	INPP4B	inositol polyphosphate-4-phosphatase type II B [Source:HGNC Symbol;Acc:HGNC:6075]	2.9	3.0	3.28	0.24	0.44	0.73
ENSG00000174840	1.7677679936300001	0.8219289441869999	2.4369883848199998e-45	3.78648625628e-44	yes	up	13.9833333333	21.6066666667	PDE12	phosphodiesterase 12 [Source:HGNC Symbol;Acc:HGNC:25386]	13.79	15.13	13.03	21.11	22.66	21.05
ENSG00000186591	0.649589797538	-0.622399121165	2.60014479832e-45	4.0370469747700003e-44	yes	down	64.2866666667	35.84	UBE2H	ubiquitin conjugating enzyme E2 H [Source:HGNC Symbol;Acc:HGNC:12484]	62.97	63.42	66.47	36.35	36.95	34.22
ENSG00000086189	2.13422594245	1.09371291693	2.8600560955199996e-45	4.4373572430299997e-44	yes	up	23.56	43.99	DIMT1	DIMT1 rRNA methyltransferase and ribosome maturation factor [Source:HGNC Symbol;Acc:HGNC:30217]	23.84	23.34	23.5	44.71	43.97	43.29
ENSG00000142784	0.390859064532	-1.35527959875	3.94287987238e-45	6.11289862019e-44	yes	down	12.43	4.48	WDTC1	WD and tetratricopeptide repeats 1 [Source:HGNC Symbol;Acc:HGNC:29175]	12.45	12.49	12.35	5.32	4.14	3.98
ENSG00000129595	0.223517313125	-2.1615415113900003	4.0987453909899994e-45	6.349925405000001e-44	yes	down	5.15333333333	1.2033333333299998	EPB41L4A	erythrocyte membrane protein band 4.1 like 4A [Source:HGNC Symbol;Acc:HGNC:13278]	4.79	5.44	5.23	1.11	1.23	1.27
ENSG00000145247	1.9560089538599998	0.9679129744130001	4.34332251593e-45	6.72394304029e-44	yes	up	92.72	166.88	OCIAD2	OCIA domain containing 2 [Source:HGNC Symbol;Acc:HGNC:28685]	88.23	95.86	94.07	154.51	176.26	169.87
ENSG00000171453	2.2179726729400002	1.14924159054	4.59653931926e-45	7.11078290333e-44	yes	up	33.52	59.3666666667	POLR1C	RNA polymerase I and III subunit C [Source:HGNC Symbol;Acc:HGNC:20194]	36.53	32.87	31.16	58.26	61.75	58.09
ENSG00000132153	1.59658655062	0.6749907632209999	4.96562661463e-45	7.676181287719999e-44	yes	up	55.2466666667	77.3066666667	DHX30	DExH-box helicase 30 [Source:HGNC Symbol;Acc:HGNC:16716]	55.32	54.57	55.85	79.59	76.48	75.85
ENSG00000136877	1.83569518597	0.87632652161	5.04602363998e-45	7.794807511149999e-44	yes	up	56.8066666667	96.8166666667	FPGS	folylpolyglutamate synthase [Source:HGNC Symbol;Acc:HGNC:3824]	57.73	54.16	58.53	96.15	99.36	94.94
ENSG00000005801	2.68902395153	1.42708260557	5.173224630110001e-45	7.985509497869998e-44	yes	up	9.64333333333	25.116666666700002	ZNF195	zinc finger protein 195 [Source:HGNC Symbol;Acc:HGNC:12986]	8.81	11.25	8.87	25.41	22.51	27.43
ENSG00000188739	2.36451302428	1.24154308851	5.49968859925e-45	8.48329953231e-44	yes	up	19.49	47.7333333333	RBM34	RNA binding motif protein 34 [Source:HGNC Symbol;Acc:HGNC:28965]	21.06	20.32	17.09	45.18	49.06	48.96
ENSG00000169375	0.584735897541	-0.774142932311	6.587403629379999e-45	1.01464115772e-43	yes	down	29.9233333333	16.2733333333	SIN3A	SIN3 transcription regulator family member A [Source:HGNC Symbol;Acc:HGNC:19353]	27.47	32.72	29.58	16.69	15.52	16.61
ENSG00000147852	0.411095070607	-1.28245602207	7.126324442909999e-45	1.0968566711199998e-43	yes	down	22.703333333299998	8.58666666667	VLDLR	very low density lipoprotein receptor [Source:HGNC Symbol;Acc:HGNC:12698]	22.15	23.05	22.91	9.33	7.75	8.68
ENSG00000113369	0.49596993741800005	-1.0116754187399999	7.206581870859999e-45	1.1084087149e-43	yes	down	28.69	12.566666666700002	ARRDC3	arrestin domain containing 3 [Source:HGNC Symbol;Acc:HGNC:29263]	27.11	31.84	27.12	12.32	12.96	12.42
ENSG00000090686	0.527171266897	-0.9236563554870001	7.47449369802e-45	1.14878545999e-43	yes	down	27.613333333299998	12.736666666700001	USP48	ubiquitin specific peptidase 48 [Source:HGNC Symbol;Acc:HGNC:18533]	25.93	30.15	26.76	13.12	12.09	13.0
ENSG00000176853	1.87011258192	0.9031251238510001	8.334733236849998e-45	1.2800756121900001e-43	yes	up	15.896666666700002	29.046666666700002	FAM91A1	family with sequence similarity 91 member A1 [Source:HGNC Symbol;Acc:HGNC:26306]	15.19	17.94	14.56	30.4	26.11	30.63
ENSG00000131446	1.66854296838	0.7385888393350001	9.94614681078e-45	1.5264612346099996e-43	yes	up	55.56	80.03	MGAT1	alpha-1,3-mannosyl-glycoprotein 2-beta-N-acetylglucosaminyltransferase [Source:HGNC Symbol;Acc:HGNC:7044]	58.06	53.56	55.06	80.4	81.55	78.14
ENSG00000010704	0.281679819999	-1.82787188449	1.0284471132299998e-44	1.5772484093699998e-43	yes	down	14.42	3.64	HFE	homeostatic iron regulator [Source:HGNC Symbol;Acc:HGNC:4886]	15.24	12.77	15.25	3.46	3.93	3.53
ENSG00000089280	0.612144480929	-0.708055890794	1.10276727752e-44	1.6900106867400002e-43	yes	down	322.346666667	170.486666667	FUS	FUS RNA binding protein [Source:HGNC Symbol;Acc:HGNC:4010]	337.42	306.47	323.15	166.8	180.72	163.94
ENSG00000288722	2.01382302985	1.0099369081799998	1.1982580695899997e-44	1.83503187623e-43	yes	up	31.7333333333	56.8266666667	F8A1	coagulation factor VIII associated 1 [Source:HGNC Symbol;Acc:HGNC:3547]	33.53	29.58	32.09	57.5	57.4	55.58
ENSG00000157064	0.33930388743	-1.55935013568	1.2127213989999999e-44	1.85584707195e-43	yes	down	10.3466666667	2.7033333333300003	NMNAT2	nicotinamide nucleotide adenylyltransferase 2 [Source:HGNC Symbol;Acc:HGNC:16789]	9.09	10.05	11.9	2.85	2.9	2.36
ENSG00000104093	0.45119029060099997	-1.1481920729200001	1.21868485485e-44	1.86363422671e-43	yes	down	16.0366666667	6.956666666669999	DMXL2	Dmx like 2 [Source:HGNC Symbol;Acc:HGNC:2938]	14.69	18.0	15.42	7.25	6.17	7.45
ENSG00000143622	1.9174165579900002	0.939163795985	1.2956255452500002e-44	1.9798719773900003e-43	yes	up	50.2933333333	89.27	RIT1	Ras like without CAAX 1 [Source:HGNC Symbol;Acc:HGNC:10023]	46.17	50.35	54.36	84.06	90.12	93.63
ENSG00000088812	0.49669358831999993	-1.00957197134	1.3391108639499999e-44	2.04485588702e-43	yes	down	14.4	6.583333333330001	ATRN	attractin [Source:HGNC Symbol;Acc:HGNC:885]	15.47	14.46	13.27	7.26	6.26	6.23
ENSG00000103047	0.343238596106	-1.54271630639	1.59207968912e-44	2.42940412161e-43	yes	down	8.33	3.69	TANGO6	transport and golgi organization 6 homolog [Source:HGNC Symbol;Acc:HGNC:25749]	7.97	9.13	7.89	3.53	3.05	4.49
ENSG00000277957	2.48243204647	1.31175422629	1.6052456975899998e-44	2.4477411489e-43	yes	up	4.6733333333300004	11.49	SENP3-EIF4A1	SENP3-EIF4A1 readthrough (NMD candidate) [Source:HGNC Symbol;Acc:HGNC:49182]	5.03	4.74	4.25	9.54	11.79	13.14
ENSG00000115760	0.605224912997	-0.724456720158	1.6761974675999999e-44	2.5539639861399994e-43	yes	down	24.8033333333	13.406666666700001	BIRC6	baculoviral IAP repeat containing 6 [Source:HGNC Symbol;Acc:HGNC:13516]	21.81	27.48	25.12	13.28	13.17	13.77
ENSG00000164070	1.80322699567	0.8505810190199999	1.6773052373599998e-44	2.5539639861399994e-43	yes	up	17.453333333299998	27.613333333299998	HSPA4L	heat shock protein family A (Hsp70) member 4 like [Source:HGNC Symbol;Acc:HGNC:17041]	16.28	19.5	16.58	27.68	28.2	26.96
ENSG00000275023	0.610901223776	-0.7109889644159999	1.97005330213e-44	2.9954372192699995e-43	yes	down	35.38	20.5066666667	MLLT6	MLLT6, PHD finger containing [Source:HGNC Symbol;Acc:HGNC:7138]	35.27	36.37	34.5	19.34	21.84	20.34
ENSG00000126522	2.36449072598	1.2415294832600001	1.9935338522e-44	3.0277379792900002e-43	yes	up	18.52	34.77	ASL	argininosuccinate lyase [Source:HGNC Symbol;Acc:HGNC:746]	17.73	16.97	20.86	35.79	35.87	32.65
ENSG00000173950	0.252857807923	-1.9836017671700001	1.9941396981299998e-44	3.0277379792900002e-43	yes	down	9.37333333333	2.07333333333	XXYLT1	xyloside xylosyltransferase 1 [Source:HGNC Symbol;Acc:HGNC:26639]	9.51	8.84	9.77	1.97	2.01	2.24
ENSG00000138796	0.418839379685	-1.25553100266	2.01927721238e-44	3.06372102408e-43	yes	down	31.32	11.9733333333	HADH	hydroxyacyl-CoA dehydrogenase [Source:HGNC Symbol;Acc:HGNC:4799]	31.44	31.86	30.66	11.81	12.95	11.16
ENSG00000164305	2.3010663008	1.20230255264	2.1631719985199999e-44	3.2797074670899997e-43	yes	up	11.65	23.2333333333	CASP3	caspase 3 [Source:HGNC Symbol;Acc:HGNC:1504]	10.9	13.12	10.93	24.3	22.01	23.39
ENSG00000138688	0.445797687439	-1.1655389622	2.1858699993000002e-44	3.3117640629499997e-43	yes	down	8.96666666667	3.57333333333	KIAA1109	KIAA1109 [Source:HGNC Symbol;Acc:HGNC:26953]	8.74	9.79	8.37	3.63	3.7	3.39
ENSG00000088986	1.6017234758399999	0.6796251000110001	2.30058836637e-44	3.4830940568899995e-43	yes	up	585.06	814.23	DYNLL1	dynein light chain LC8-type 1 [Source:HGNC Symbol;Acc:HGNC:15476]	582.38	599.46	573.34	785.93	816.23	840.53
ENSG00000172053	0.6217348990339999	-0.6856285328210001	2.60982474125e-44	3.94847206236e-43	yes	down	242.72666666700002	143.28666666700002	QARS1	glutaminyl-tRNA synthetase 1 [Source:HGNC Symbol;Acc:HGNC:9751]	255.14	225.69	247.35	143.08	146.69	140.09
ENSG00000124486	0.592459602381	-0.7552113095370001	3.125013848e-44	4.72455961605e-43	yes	down	13.84	6.663333333330001	USP9X	ubiquitin specific peptidase 9 X-linked [Source:HGNC Symbol;Acc:HGNC:12632]	13.33	13.24	14.95	6.78	6.54	6.67
ENSG00000165030	0.425176838894	-1.23386508532	3.24953353399e-44	4.909330733399999e-43	yes	down	28.26	10.696666666699999	NFIL3	nuclear factor, interleukin 3 regulated [Source:HGNC Symbol;Acc:HGNC:7787]	26.48	29.45	28.85	11.3	11.11	9.68
ENSG00000144231	1.7054499648399999	0.7701524292149999	3.3225389376899997e-44	5.016068352279999e-43	yes	up	24.776666666700002	37.8133333333	POLR2D	RNA polymerase II subunit D [Source:HGNC Symbol;Acc:HGNC:9191]	23.86	25.82	24.65	38.25	38.45	36.74
ENSG00000085415	2.23208746588	1.15839356127	3.4674526423100003e-44	5.231138540119999e-43	yes	up	10.6133333333	22.223333333299998	SEH1L	SEH1 like nucleoporin [Source:HGNC Symbol;Acc:HGNC:30379]	10.23	11.7	9.91	22.31	21.02	23.34
ENSG00000138772	2.12069617442	1.08453794521	3.48739428523e-44	5.257499862979999e-43	yes	up	31.5866666667	59.0266666667	ANXA3	annexin A3 [Source:HGNC Symbol;Acc:HGNC:541]	29.96	35.13	29.67	57.51	63.27	56.3
ENSG00000135404	1.57996654991	0.659894014863	3.5180433227800005e-44	5.29995465784e-43	yes	up	971.233333333	1367.16666667	CD63	CD63 molecule [Source:HGNC Symbol;Acc:HGNC:1692]	966.81	933.6	1013.29	1326.48	1395.83	1379.19
ENSG00000068654	1.67817329889	0.746891705372	3.6797570317500004e-44	5.5396596671599995e-43	yes	up	12.0533333333	19.1566666667	POLR1A	RNA polymerase I subunit A [Source:HGNC Symbol;Acc:HGNC:17264]	11.86	11.91	12.39	19.99	19.32	18.16
ENSG00000108561	1.7386538691799998	0.797970749827	3.7718576514399994e-44	5.67430167309e-43	yes	up	203.46	276.35333333299997	C1QBP	complement C1q binding protein [Source:HGNC Symbol;Acc:HGNC:1243]	200.95	199.28	210.15	275.83	274.12	279.11
ENSG00000258232	2.2232079416099997	1.1526428931700001	3.968882292719999e-44	5.96648769227e-43	yes	up	154.31666666700002	299.123333333		novel transcript, antisense to TUBA1C	164.72	154.31	143.92	278.07	279.69	339.61
ENSG00000068137	0.5170170934699999	-0.9517161155930001	4.1067405081699997e-44	6.169378441819999e-43	yes	down	38.6366666667	19.64	PLEKHH3	pleckstrin homology, MyTH4 and FERM domain containing H3 [Source:HGNC Symbol;Acc:HGNC:26105]	38.1	40.26	37.55	19.37	20.66	18.89
ENSG00000118007	0.35197302461400004	-1.5064632306499999	4.202560725e-44	6.308875867779999e-43	yes	down	7.376666666669999	2.39666666667	STAG1	stromal antigen 1 [Source:HGNC Symbol;Acc:HGNC:11354]	7.32	7.82	6.99	2.59	2.21	2.39
ENSG00000130725	1.8047488286400002	0.851798067647	4.92879315348e-44	7.39388392643e-43	yes	up	139.283333333	222.483333333	UBE2M	ubiquitin conjugating enzyme E2 M [Source:HGNC Symbol;Acc:HGNC:12491]	136.92	130.04	150.89	215.49	232.01	219.95
ENSG00000169251	1.8875796908099998	0.916537554164	4.999410557049999e-44	7.494542131339999e-43	yes	up	34.95	58.2333333333	NMD3	NMD3 ribosome export adaptor [Source:HGNC Symbol;Acc:HGNC:24250]	34.62	38.51	31.72	60.78	56.88	57.04
ENSG00000284874	2.50087111043	1.32243070601	5.632600464219999e-44	8.43780978122e-43	yes	up	7.95	17.9766666667		novel transcript	7.83	7.58	8.44	20.42	16.95	16.56
ENSG00000126391	1.7916171381200001	0.841262371797	5.67081478962e-44	8.48908620158e-43	yes	up	38.7166666667	54.9666666667	FRMD8	FERM domain containing 8 [Source:HGNC Symbol;Acc:HGNC:25462]	41.01	36.79	38.35	56.6	56.5	51.8
ENSG00000111653	0.292191702795	-1.7750128835699999	5.767134805369999e-44	8.62721247359e-43	yes	down	31.48	8.30333333333	ING4	inhibitor of growth family member 4 [Source:HGNC Symbol;Acc:HGNC:19423]	29.69	29.32	35.43	8.47	8.28	8.16
ENSG00000117519	0.658701295819	-0.602303706644	5.83349592702e-44	8.720360016649999e-43	yes	down	179.03	104.743333333	CNN3	calponin 3 [Source:HGNC Symbol;Acc:HGNC:2157]	177.36	186.22	173.51	103.82	106.5	103.91
ENSG00000197969	0.396373796959	-1.3350665013	6.283198254780001e-44	9.38602308719e-43	yes	down	6.35	2.34666666667	VPS13A	vacuolar protein sorting 13 homolog A [Source:HGNC Symbol;Acc:HGNC:1908]	5.54	7.07	6.44	2.41	2.28	2.35
ENSG00000136888	1.77473516928	0.827603757875	6.499741780479999e-44	9.70269792627e-43	yes	up	84.2233333333	133.13	ATP6V1G1	ATPase H+ transporting V1 subunit G1 [Source:HGNC Symbol;Acc:HGNC:864]	81.59	91.68	79.4	126.86	138.89	133.64
ENSG00000104904	1.6072585696700001	0.684602042993	8.16852670723e-44	1.21852910306e-42	yes	up	742.88	1050.95666667	OAZ1	ornithine decarboxylase antizyme 1 [Source:HGNC Symbol;Acc:HGNC:8095]	771.27	722.37	735.0	1045.28	1005.18	1102.41
ENSG00000142687	0.497904900708	-1.0060578794600001	8.23605248797e-44	1.2277424079699998e-42	yes	down	25.36	11.47	KIAA0319L	KIAA0319 like [Source:HGNC Symbol;Acc:HGNC:30071]	24.01	24.51	27.56	11.55	11.64	11.22
ENSG00000124380	1.9947105952200002	0.9961794466349999	9.07795935369e-44	1.35229853253e-42	yes	up	49.6833333333	80.58	SNRNP27	small nuclear ribonucleoprotein U4/U6.U5 subunit 27 [Source:HGNC Symbol;Acc:HGNC:30240]	47.31	49.97	51.77	80.16	83.51	78.07
ENSG00000139372	2.21166583166	1.1451334201899999	9.32147784193e-44	1.3866349231100002e-42	yes	up	9.81333333333	19.8533333333	TDG	thymine DNA glycosylase [Source:HGNC Symbol;Acc:HGNC:11700]	10.16	10.09	9.19	19.96	20.11	19.49
ENSG00000101146	1.65256282317	0.7247051176980001	9.49329920187e-44	1.4112090690699998e-42	yes	up	68.6133333333	97.6466666667	RAE1	ribonucleic acid export 1 [Source:HGNC Symbol;Acc:HGNC:9828]	67.78	67.65	70.41	92.21	103.95	96.78
ENSG00000235162	2.5351191437900003	1.34205355162	9.61843383332e-44	1.42881365075e-42	yes	up	26.18	51.65	C12orf75	chromosome 12 open reading frame 75 [Source:HGNC Symbol;Acc:HGNC:35164]	28.15	25.56	24.83	48.26	50.92	55.77
ENSG00000143512	0.378000049648	-1.40354167095	1.0020096530499999e-43	1.48744317974e-42	yes	down	22.89	7.396666666669999	HHIPL2	HHIP like 2 [Source:HGNC Symbol;Acc:HGNC:25842]	25.36	20.7	22.61	7.23	8.07	6.89
ENSG00000011304	0.653139602992	-0.614536706456	1.01275103123e-43	1.5023413974399998e-42	yes	down	259.036666667	160.373333333	PTBP1	polypyrimidine tract binding protein 1 [Source:HGNC Symbol;Acc:HGNC:9583]	255.68	245.55	275.88	156.63	170.49	154.0
ENSG00000107815	2.00558164769	1.00402069979	1.02487649386e-43	1.5192706382799997e-42	yes	up	16.203333333299998	33.0933333333	TWNK	twinkle mtDNA helicase [Source:HGNC Symbol;Acc:HGNC:1160]	16.79	15.89	15.93	33.32	34.72	31.24
ENSG00000143819	0.536960127836	-0.8971131305310001	1.2320211101300001e-43	1.8250704929099997e-42	yes	down	150.22666666700002	71.5	EPHX1	epoxide hydrolase 1 [Source:HGNC Symbol;Acc:HGNC:3401]	146.58	140.68	163.42	74.25	69.66	70.59
ENSG00000160445	0.524868800027	-0.929971253453	1.2388659438e-43	1.8339348391099997e-42	yes	down	24.116666666700002	11.3	ZER1	zyg-11 related cell cycle regulator [Source:HGNC Symbol;Acc:HGNC:30960]	24.37	23.29	24.69	11.86	11.17	10.87
ENSG00000123213	0.567892527922	-0.816310165342	1.2999455689200001e-43	1.92301670203e-42	yes	down	33.13	18.2533333333	NLN	neurolysin [Source:HGNC Symbol;Acc:HGNC:16058]	30.82	35.03	33.54	18.27	17.86	18.63
ENSG00000119509	0.39848596798600006	-1.32739917186	1.3497856064100001e-43	1.99535967993e-42	yes	down	11.093333333299999	4.2866666666699995	INVS	inversin [Source:HGNC Symbol;Acc:HGNC:17870]	10.7	11.86	10.72	4.68	4.17	4.01
ENSG00000140691	3.23648609609	1.6944283060799998	1.4585401689e-43	2.1546340276e-42	yes	up	3.53	9.80333333333	ARMC5	armadillo repeat containing 5 [Source:HGNC Symbol;Acc:HGNC:25781]	2.66	3.93	4.0	10.21	9.76	9.44
ENSG00000177889	1.7511175582	0.8082759398199999	1.48406130379e-43	2.19081593163e-42	yes	up	75.2766666667	123.40333333299999	UBE2N	ubiquitin conjugating enzyme E2 N [Source:HGNC Symbol;Acc:HGNC:12492]	70.33	85.65	69.85	114.2	136.96	119.05
ENSG00000122359	0.608719249617	-0.716151105796	1.5267548591999998e-43	2.2522806101499998e-42	yes	down	171.533333333	94.28333333329999	ANXA11	annexin A11 [Source:HGNC Symbol;Acc:HGNC:535]	169.29	164.69	180.62	89.07	92.31	101.47
ENSG00000137074	1.81998218629	0.863924329611	1.5825719890899998e-43	2.33300681742e-42	yes	up	44.8466666667	71.5666666667	APTX	aprataxin [Source:HGNC Symbol;Acc:HGNC:15984]	42.82	50.02	41.7	70.6	73.23	70.87
ENSG00000112763	2.03040572377	1.0217680412899999	1.69358441303e-43	2.49493327568e-42	yes	up	12.9733333333	23.473333333299998	BTN2A1	butyrophilin subfamily 2 member A1 [Source:HGNC Symbol;Acc:HGNC:1136]	12.28	12.91	13.73	24.25	23.06	23.11
ENSG00000265962	0.0541096136168	-4.20797125034	1.84660037252e-43	2.7184713984400002e-42	yes	down	17.04	0.81	GACAT2	gastric cancer associated transcript 2 [Source:HGNC Symbol;Acc:HGNC:50516]	17.38	16.84	16.9	0.83	0.65	0.95
ENSG00000273841	1.8010709148400004	0.848854986614	1.86104235939e-43	2.7378400787099997e-42	yes	up	115.62666666700001	178.473333333	TAF9	TATA-box binding protein associated factor 9 [Source:HGNC Symbol;Acc:HGNC:11542]	103.77	127.56	115.55	172.02	180.5	182.9
ENSG00000169612	2.02901677903	1.0207807955600001	1.91007948397e-43	2.8080409363399997e-42	yes	up	26.6233333333	47.7466666667	RAMAC	RNA guanine-7 methyltransferase activating subunit [Source:HGNC Symbol;Acc:HGNC:31022]	25.15	28.4	26.32	46.3	49.07	47.87
ENSG00000101096	0.219528985969	-2.1875166532900003	1.9515272050999998e-43	2.8669953464200003e-42	yes	down	2.89	1.36	NFATC2	nuclear factor of activated T cells 2 [Source:HGNC Symbol;Acc:HGNC:7776]	3.04	2.95	2.68	2.1	0.6	1.38
ENSG00000007384	1.8933748182499999	0.920960039622	2.0511566644e-43	3.0112845806400004e-42	yes	up	23.98	41.196666666700004	RHBDF1	rhomboid 5 homolog 1 [Source:HGNC Symbol;Acc:HGNC:20561]	22.96	24.25	24.73	42.19	44.55	36.85
ENSG00000176771	0.0239459145726	-5.384076651919999	2.14125814313e-43	3.14139676067e-42	yes	down	1.8	0.05666666666669999	NCKAP5	NCK associated protein 5 [Source:HGNC Symbol;Acc:HGNC:29847]	1.72	1.87	1.81	0.06	0.09	0.02
ENSG00000171723	0.243220601438	-2.0396626607900004	2.42679681454e-43	3.5578544902399996e-42	yes	down	8.06	1.48666666667	GPHN	gephyrin [Source:HGNC Symbol;Acc:HGNC:15465]	7.65	9.64	6.89	1.29	1.51	1.66
ENSG00000131941	0.564547824354	-0.8248322941609999	2.85407242462e-43	4.181392764049999e-42	yes	down	40.5133333333	20.25	RHPN2	rhophilin Rho GTPase binding protein 2 [Source:HGNC Symbol;Acc:HGNC:19974]	42.5	39.18	39.86	19.52	21.38	19.85
ENSG00000114698	0.215153574267	-2.2165612874400002	3.1933477387199996e-43	4.67523666875e-42	yes	down	8.45	1.86	PLSCR4	phospholipid scramblase 4 [Source:HGNC Symbol;Acc:HGNC:16497]	8.85	8.54	7.96	2.19	1.75	1.64
ENSG00000231925	0.570900663149	-0.808688356742	3.3331508586899997e-43	4.8765645324e-42	yes	down	89.2966666667	45.7633333333	TAPBP	TAP binding protein [Source:HGNC Symbol;Acc:HGNC:11566]	90.23	84.42	93.24	46.23	48.37	42.69
ENSG00000139620	1.9115073257599997	0.93471072924	3.43599466832e-43	5.02357985069e-42	yes	up	25.87	47.9833333333	KANSL2	KAT8 regulatory NSL complex subunit 2 [Source:HGNC Symbol;Acc:HGNC:26024]	24.47	27.37	25.77	47.2	46.16	50.59
ENSG00000204356	1.7329374407900002	0.793219574008	3.681107059079999e-43	5.37825394873e-42	yes	up	99.0866666667	151.62	NELFE	negative elongation factor complex member E [Source:HGNC Symbol;Acc:HGNC:13974]	100.96	95.02	101.28	148.3	156.0	150.56
ENSG00000088356	1.95013323025	0.963572690156	4.19089224247e-43	6.11468401021e-42	yes	up	24.6733333333	42.7433333333	PDRG1	p53 and DNA damage regulated 1 [Source:HGNC Symbol;Acc:HGNC:16119]	24.07	23.92	26.03	42.25	43.48	42.5
ENSG00000083799	1.9925590782900002	0.9946224999750001	4.21387898302e-43	6.14401438031e-42	yes	up	8.75	15.7733333333	CYLD	CYLD lysine 63 deubiquitinase [Source:HGNC Symbol;Acc:HGNC:2584]	8.11	9.19	8.95	16.11	15.34	15.87
ENSG00000143375	0.243171600415	-2.0399533460900003	4.58748220837e-43	6.684168673240001e-42	yes	down	4.18666666667	0.92	CGN	cingulin [Source:HGNC Symbol;Acc:HGNC:17429]	4.35	3.98	4.23	0.94	1.02	0.8
ENSG00000188641	0.11344224494	-3.1399701070200003	4.82009981247e-43	7.018302543079999e-42	yes	down	2.98333333333	0.55	DPYD	dihydropyrimidine dehydrogenase [Source:HGNC Symbol;Acc:HGNC:3012]	3.13	2.91	2.91	0.32	0.76	0.57
ENSG00000138760	0.649295766209	-0.623052292713	5.307965977439999e-43	7.723380549959999e-42	yes	down	75.8666666667	48.4833333333	SCARB2	scavenger receptor class B member 2 [Source:HGNC Symbol;Acc:HGNC:1665]	76.29	77.45	73.86	48.93	49.86	46.66
ENSG00000269335	1.9758579297499999	0.9824792164480001	5.34036375172e-43	7.76521697196e-42	yes	up	20.796666666700002	36.623333333299996	IKBKG	inhibitor of nuclear factor kappa B kinase regulatory subunit gamma [Source:HGNC Symbol;Acc:HGNC:5961]	20.64	20.35	21.4	37.76	36.9	35.21
ENSG00000109685	0.597614558477	-0.7427128008660001	5.819186421149999e-43	8.455682751939999e-42	yes	down	37.9133333333	22.92	NSD2	nuclear receptor binding SET domain protein 2 [Source:HGNC Symbol;Acc:HGNC:12766]	35.88	38.18	39.68	21.56	24.23	22.97
ENSG00000135476	0.486182810362	-1.04042920901	5.915903051829999e-43	8.590359019089999e-42	yes	down	21.2266666667	8.86	ESPL1	extra spindle pole bodies like 1, separase [Source:HGNC Symbol;Acc:HGNC:16856]	23.06	18.4	22.22	9.59	8.58	8.41
ENSG00000182985	0.353601770076	-1.4998025982299998	5.9306797984200005e-43	8.605949663889998e-42	yes	down	11.33	4.24	CADM1	cell adhesion molecule 1 [Source:HGNC Symbol;Acc:HGNC:5951]	11.88	11.61	10.5	3.91	4.47	4.34
ENSG00000101347	0.489613419824	-1.03028499346	6.161476766599999e-43	8.93477046168e-42	yes	down	16.42	7.103333333330001	SAMHD1	SAM and HD domain containing deoxynucleoside triphosphate triphosphohydrolase 1 [Source:HGNC Symbol;Acc:HGNC:15925]	15.73	17.4	16.13	7.07	7.39	6.85
ENSG00000143393	1.71605560072	0.7790962973459999	6.4481564569699995e-43	9.34412441132e-42	yes	up	44.47	68.8966666667	PI4KB	phosphatidylinositol 4-kinase beta [Source:HGNC Symbol;Acc:HGNC:8984]	48.34	39.39	45.68	71.16	67.88	67.65
ENSG00000197892	0.336012947182	-1.57341127118	6.616394701640001e-43	9.58140312267e-42	yes	down	3.77	1.2233333333299998	KIF13B	kinesin family member 13B [Source:HGNC Symbol;Acc:HGNC:14405]	3.55	3.86	3.9	1.06	1.32	1.29
ENSG00000181924	1.8244138753499999	0.867433047587	6.831354770449998e-43	9.885972779899998e-42	yes	up	108.993333333	178.18	COA4	cytochrome c oxidase assembly factor 4 homolog [Source:HGNC Symbol;Acc:HGNC:24604]	106.36	109.72	110.9	191.05	167.65	175.84
ENSG00000106397	1.87318547724	0.905493758013	6.921300845989999e-43	1.0009338127699999e-41	yes	up	40.4033333333	69.5166666667	PLOD3	procollagen-lysine,2-oxoglutarate 5-dioxygenase 3 [Source:HGNC Symbol;Acc:HGNC:9083]	42.67	36.83	41.71	68.08	74.66	65.81
ENSG00000172062	1.86878652197	0.902101774387	7.50545854649e-43	1.0846762412299999e-41	yes	up	58.6166666667	97.1866666667	SMN1	survival of motor neuron 1, telomeric [Source:HGNC Symbol;Acc:HGNC:11117]	58.2	55.79	61.86	101.29	93.35	96.92
ENSG00000125107	0.6317288733049999	-0.662622582474	8.76147565936e-43	1.26447801149e-41	yes	down	78.7666666667	49.2466666667	CNOT1	CCR4-NOT transcription complex subunit 1 [Source:HGNC Symbol;Acc:HGNC:7877]	78.04	79.07	79.19	51.22	49.4	47.12
ENSG00000138764	0.373060069817	-1.42252014417	9.55436239924e-43	1.37797581468e-41	yes	down	16.69	6.023333333330001	CCNG2	cyclin G2 [Source:HGNC Symbol;Acc:HGNC:1593]	15.31	17.48	17.28	7.22	5.87	4.98
ENSG00000184967	2.09287549808	1.06548649045	9.70219264978e-43	1.39834984997e-41	yes	up	21.46	40.4333333333	NOC4L	nucleolar complex associated 4 homolog [Source:HGNC Symbol;Acc:HGNC:28461]	20.58	21.46	22.34	41.25	41.5	38.55
ENSG00000152061	0.308842291627	-1.6950577718700002	1.00939171241e-42	1.4538243581999998e-41	yes	down	9.3	3.85333333333	RABGAP1L	RAB GTPase activating protein 1 like [Source:HGNC Symbol;Acc:HGNC:24663]	8.65	10.11	9.14	4.56	3.69	3.31
ENSG00000127870	2.23456273133	1.15999254637	1.02369437677e-42	1.4734282171599998e-41	yes	up	12.0166666667	23.64	RNF6	ring finger protein 6 [Source:HGNC Symbol;Acc:HGNC:10069]	11.27	14.51	10.27	22.36	23.2	25.36
ENSG00000131467	1.6248879429499998	0.7003402290809999	1.03869685094e-42	1.4940121754699999e-41	yes	up	96.07	137.94	PSME3	proteasome activator subunit 3 [Source:HGNC Symbol;Acc:HGNC:9570]	97.61	92.6	98.0	137.44	140.28	136.1
ENSG00000156976	1.60760967115	0.684917161584	1.0731971930499997e-42	1.5425942379499998e-41	yes	up	167.56666666700002	241.03	EIF4A2	eukaryotic translation initiation factor 4A2 [Source:HGNC Symbol;Acc:HGNC:3284]	152.21	181.64	168.85	243.6	241.62	237.87
ENSG00000125124	0.368450204114	-1.44045844201	1.1899872580299999e-42	1.7093127828999998e-41	yes	down	17.7333333333	5.82	BBS2	Bardet-Biedl syndrome 2 [Source:HGNC Symbol;Acc:HGNC:967]	17.11	19.58	16.51	6.01	5.09	6.36
ENSG00000106804	0.11152245144799999	-3.1645939154000002	1.2354016336e-42	1.7733507816e-41	yes	down	2.36333333333	0.32333333333299996	C5	complement C5 [Source:HGNC Symbol;Acc:HGNC:1331]	2.37	2.54	2.18	0.3	0.2	0.47
ENSG00000176155	0.397647091099	-1.33043947765	1.35482347882e-42	1.94346462934e-41	yes	down	25.13	11.98	CCDC57	coiled-coil domain containing 57 [Source:HGNC Symbol;Acc:HGNC:27564]	24.77	23.37	27.25	10.73	13.89	11.32
ENSG00000203880	0.459774342608	-1.12100213519	1.35905206369e-42	1.9482185101399998e-41	yes	down	21.0033333333	8.87666666667	PCMTD2	protein-L-isoaspartate (D-aspartate) O-methyltransferase domain containing 2 [Source:HGNC Symbol;Acc:HGNC:15882]	19.0	22.38	21.63	7.89	10.22	8.52
ENSG00000127666	2.36315405947	1.240713685	1.52066982815e-42	2.1772123658100002e-41	yes	up	10.3466666667	21.793333333299998	TICAM1	toll like receptor adaptor molecule 1 [Source:HGNC Symbol;Acc:HGNC:18348]	10.48	9.36	11.2	20.73	22.75	21.9
ENSG00000117984	0.660183522172	-0.599060964775	1.58465513698e-42	2.2670465901999997e-41	yes	down	1184.27333333	708.756666667	CTSD	cathepsin D [Source:HGNC Symbol;Acc:HGNC:2529]	1182.48	1136.06	1234.28	723.54	717.42	685.31
ENSG00000184470	1.8938808673299998	0.9213455823799999	1.58623883851e-42	2.2677892441599996e-41	yes	up	46.53	75.2566666667	TXNRD2	thioredoxin reductase 2 [Source:HGNC Symbol;Acc:HGNC:18155]	47.02	43.22	49.35	76.78	72.84	76.15
ENSG00000152782	2.54925551175	1.3500759818599999	1.63225050282e-42	2.33200537968e-41	yes	up	5.33666666667	12.003333333299999	PANK1	pantothenate kinase 1 [Source:HGNC Symbol;Acc:HGNC:8598]	5.13	5.06	5.82	12.46	11.52	12.03
ENSG00000157593	0.541524286176	-0.8849020538950001	1.6344394427399998e-42	2.3335676279599997e-41	yes	down	71.3633333333	34.5233333333	SLC35B2	solute carrier family 35 member B2 [Source:HGNC Symbol;Acc:HGNC:16872]	72.93	68.06	73.1	35.13	36.23	32.21
ENSG00000146007	1.60647869965	0.683901852194	1.69191792397e-42	2.4140144418299996e-41	yes	up	95.9	136.263333333	ZMAT2	zinc finger matrin-type 2 [Source:HGNC Symbol;Acc:HGNC:26433]	94.07	101.39	92.24	135.4	136.99	136.4
ENSG00000152409	0.353264512201	-1.50117926681	1.9310582671899997e-42	2.75337370868e-41	yes	down	3.98	1.2966666666700002	JMY	junction mediating and regulatory protein, p53 cofactor [Source:HGNC Symbol;Acc:HGNC:28916]	3.79	4.48	3.67	1.32	1.34	1.23
ENSG00000129460	2.02367663997	1.0169787825299998	2.0399976705799996e-42	2.90675788486e-41	yes	up	47.5833333333	84.7366666667	NGDN	neuroguidin [Source:HGNC Symbol;Acc:HGNC:20271]	46.51	52.06	44.18	84.99	85.73	83.49
ENSG00000172548	8.214555649089998	3.03818253742	2.07252400754e-42	2.95113010753e-41	yes	up	0.523333333333	3.76	NIPAL4	NIPA like domain containing 4 [Source:HGNC Symbol;Acc:HGNC:28018]	0.47	0.64	0.46	3.74	3.58	3.96
ENSG00000119446	2.20751278312	1.14242179216	2.17447946705e-42	3.0942392523099997e-41	yes	up	7.97	15.986666666700001	RBM18	RNA binding motif protein 18 [Source:HGNC Symbol;Acc:HGNC:28413]	6.75	9.32	7.84	16.09	17.04	14.83
ENSG00000165304	0.56450874679	-0.8249321598530001	2.4884712316400002e-42	3.538679184e-41	yes	down	52.623333333299996	25.9966666667	MELK	maternal embryonic leucine zipper kinase [Source:HGNC Symbol;Acc:HGNC:16870]	51.13	55.74	51.0	27.43	26.32	24.24
ENSG00000158169	0.446598880491	-1.16294846019	2.97193942534e-42	4.22055024257e-41	yes	down	14.67	6.4	FANCC	FA complementation group C [Source:HGNC Symbol;Acc:HGNC:3584]	13.63	15.08	15.3	6.71	6.73	5.76
ENSG00000119326	1.9032048251099998	0.928430834483	3.16660786723e-42	4.4940093796000005e-41	yes	up	50.44	83.47	CTNNAL1	catenin alpha like 1 [Source:HGNC Symbol;Acc:HGNC:2512]	47.44	60.86	43.02	79.01	85.24	86.16
ENSG00000148672	1.56928628433	0.650108566654	3.2778181185399995e-42	4.64874045014e-41	yes	up	48.98	68.08	GLUD1	glutamate dehydrogenase 1 [Source:HGNC Symbol;Acc:HGNC:4335]	48.09	50.33	48.52	68.0	68.8	67.44
ENSG00000111142	1.78805180557	0.838388536612	3.43297539585e-42	4.86555168878e-41	yes	up	59.6166666667	95.5266666667	METAP2	methionyl aminopeptidase 2 [Source:HGNC Symbol;Acc:HGNC:16672]	57.74	66.86	54.25	95.03	93.93	97.62
ENSG00000100320	0.618904365971	-0.692211595624	3.6085372922799997e-42	5.110974827129999e-41	yes	down	42.1466666667	24.526666666700002	RBFOX2	RNA binding fox-1 homolog 2 [Source:HGNC Symbol;Acc:HGNC:9906]	40.67	43.09	42.68	25.28	24.68	23.62
ENSG00000116117	0.023491534030400003	-5.4117152633200005	3.89743507271e-42	5.51648916405e-41	yes	down	1.73666666667	0.163333333333	PARD3B	par-3 family cell polarity regulator beta [Source:HGNC Symbol;Acc:HGNC:14446]	1.65	1.73	1.83	0.19	0.07	0.23
ENSG00000149218	2.3853439046	1.2541972803599999	3.96413931669e-42	5.60717767093e-41	yes	up	5.03	10.7033333333	ENDOD1	endonuclease domain containing 1 [Source:HGNC Symbol;Acc:HGNC:29129]	5.33	5.21	4.55	11.04	11.25	9.82
ENSG00000115525	0.333009358792	-1.58636537197	4.3555448218300006e-42	6.15672301226e-41	yes	down	15.42	4.95333333333	ST3GAL5	ST3 beta-galactoside alpha-2,3-sialyltransferase 5 [Source:HGNC Symbol;Acc:HGNC:10872]	16.18	14.8	15.28	4.27	5.1	5.49
ENSG00000104856	2.04150949683	1.02963627881	4.90005754848e-42	6.92181869348e-41	yes	up	23.13	41.5566666667	RELB	RELB proto-oncogene, NF-kB subunit [Source:HGNC Symbol;Acc:HGNC:9956]	24.07	20.93	24.39	44.62	38.96	41.09
ENSG00000160299	0.511978956261	-0.965843582166	5.201576139719999e-42	7.342874415389999e-41	yes	down	15.88	9.12666666667	PCNT	pericentrin [Source:HGNC Symbol;Acc:HGNC:16068]	15.43	17.61	14.6	10.69	9.46	7.23
ENSG00000143436	1.69999825667	0.7655332668960001	5.53218514279e-42	7.80441111998e-41	yes	up	79.7766666667	122.176666667	MRPL9	mitochondrial ribosomal protein L9 [Source:HGNC Symbol;Acc:HGNC:14277]	77.13	80.55	81.65	122.57	123.51	120.45
ENSG00000168958	0.623900452111	-0.6806122400040001	6.2018036666e-42	8.743270794570001e-41	yes	down	170.156666667	111.056666667	MFF	mitochondrial fission factor [Source:HGNC Symbol;Acc:HGNC:24858]	163.59	178.93	167.95	107.67	107.64	117.86
ENSG00000164638	0.368529440554	-1.4401482190000001	6.39303745853e-42	9.006910313600001e-41	yes	down	16.1933333333	5.21	SLC29A4	solute carrier family 29 member 4 [Source:HGNC Symbol;Acc:HGNC:23097]	16.57	15.02	16.99	4.85	5.9	4.88
ENSG00000137486	0.50387119945	-0.988873098588	6.525184685159999e-42	9.18701151112e-41	yes	down	21.39	12.5166666667	ARRB1	arrestin beta 1 [Source:HGNC Symbol;Acc:HGNC:711]	22.72	18.94	22.51	13.92	12.42	11.21
ENSG00000132768	2.16486342565	1.11427601278	6.727832396530001e-42	9.466069069419999e-41	yes	up	20.32	39.2066666667	DPH2	diphthamide biosynthesis 2 [Source:HGNC Symbol;Acc:HGNC:3004]	22.96	18.31	19.69	36.02	38.43	43.17
ENSG00000105185	1.82100791024	0.864737189221	6.7377247603e-42	9.47373022073e-41	yes	up	198.766666667	322.716666667	PDCD5	programmed cell death 5 [Source:HGNC Symbol;Acc:HGNC:8764]	196.55	213.32	186.43	309.92	314.81	343.42
ENSG00000088538	0.308540834333	-1.69646665708	6.76857540978e-42	9.51083069783e-41	yes	down	5.34	2.2966666666699997	DOCK3	dedicator of cytokinesis 3 [Source:HGNC Symbol;Acc:HGNC:2989]	5.25	5.57	5.2	1.96	2.97	1.96
ENSG00000064999	0.398377388412	-1.3277923314	7.38343278064e-42	1.03679555104e-40	yes	down	6.283333333330001	2.20666666667	ANKS1A	ankyrin repeat and sterile alpha motif domain containing 1A [Source:HGNC Symbol;Acc:HGNC:20961]	6.02	6.47	6.36	2.18	2.14	2.3
ENSG00000130770	0.548095934111	-0.8674996623729999	7.68978400314e-42	1.0791026273699999e-40	yes	down	481.576666667	229.74	ATP5IF1	ATP synthase inhibitory factor subunit 1 [Source:HGNC Symbol;Acc:HGNC:871]	478.92	483.58	482.23	219.6	222.21	247.41
ENSG00000170266	0.58034053078	-0.785028405159	9.31623511697e-42	1.3064808456999997e-40	yes	down	87.9933333333	46.7933333333	GLB1	galactosidase beta 1 [Source:HGNC Symbol;Acc:HGNC:4298]	91.45	86.9	85.63	49.19	45.77	45.42
ENSG00000004142	1.60771247445	0.685009415988	1.0036407596699999e-41	1.4065497014799998e-40	yes	up	70.38	100.68666666700001	POLDIP2	DNA polymerase delta interacting protein 2 [Source:HGNC Symbol;Acc:HGNC:23781]	71.23	69.41	70.5	98.46	105.88	97.72
ENSG00000130764	1.78149774697	0.83309065892	1.0400288969799999e-41	1.4565874795099999e-40	yes	up	17.22	28.8966666667	LRRC47	leucine rich repeat containing 47 [Source:HGNC Symbol;Acc:HGNC:29207]	16.95	17.8	16.91	31.16	29.45	26.08
ENSG00000182841	2.51928267158	1.3330130061499998	1.04357070299e-41	1.4605875896899998e-40	yes	up	5.60666666667	11.343333333299999	RRP7BP	ribosomal RNA processing 7 homolog B, pseudogene [Source:HGNC Symbol;Acc:HGNC:30454]	5.69	5.81	5.32	9.75	12.23	12.05
ENSG00000183826	0.18261138754099998	-2.45315136113	1.05468565858e-41	1.4751749113e-40	yes	down	2.30333333333	0.54	BTBD9	BTB domain containing 9 [Source:HGNC Symbol;Acc:HGNC:21228]	2.62	2.07	2.22	0.5	0.41	0.71
ENSG00000160293	0.579415344217	-0.7873302039740001	1.1212308972000001e-41	1.5672218223199999e-40	yes	down	40.3966666667	20.87	VAV2	vav guanine nucleotide exchange factor 2 [Source:HGNC Symbol;Acc:HGNC:12658]	41.21	38.74	41.24	22.05	20.63	19.93
ENSG00000125657	2.3220546786700003	1.2154019445200002	1.15468181553e-41	1.6129201333999998e-40	yes	up	18.54	38.2166666667	TNFSF9	TNF superfamily member 9 [Source:HGNC Symbol;Acc:HGNC:11939]	19.01	17.36	19.25	37.72	35.83	41.1
ENSG00000111845	2.5977877886000003	1.37728358289	1.20078757827e-41	1.67622391824e-40	yes	up	12.93	30.01	PAK1IP1	PAK1 interacting protein 1 [Source:HGNC Symbol;Acc:HGNC:20882]	12.81	15.16	10.82	29.49	29.57	30.97
ENSG00000165650	0.537600017959	-0.895394908576	1.25053690934e-41	1.74452765178e-40	yes	down	20.25	10.0866666667	PDZD8	PDZ domain containing 8 [Source:HGNC Symbol;Acc:HGNC:26974]	19.87	23.35	17.53	9.92	10.78	9.56
ENSG00000182511	2.61152431199	1.38489213454	1.30304086855e-41	1.8165822370299999e-40	yes	up	4.10333333333	9.54	FES	FES proto-oncogene, tyrosine kinase [Source:HGNC Symbol;Acc:HGNC:3657]	3.63	4.24	4.44	10.69	9.43	8.5
ENSG00000145743	0.25610553435899996	-1.9651896654400003	1.4665545945399997e-41	2.04320117547e-40	yes	down	5.476666666669999	1.39	FBXL17	F-box and leucine rich repeat protein 17 [Source:HGNC Symbol;Acc:HGNC:13615]	5.83	4.94	5.66	1.3	1.59	1.28
ENSG00000180263	0.58996670892	-0.7612945475849999	1.5162677692299998e-41	2.1110807856299996e-40	yes	down	17.543333333299998	11.1	FGD6	FYVE, RhoGEF and PH domain containing 6 [Source:HGNC Symbol;Acc:HGNC:21740]	17.52	18.74	16.37	11.37	10.52	11.41
ENSG00000186185	0.52928014197	-0.9178965682879999	1.65030888223e-41	2.2962037759099997e-40	yes	down	26.18	12.26	KIF18B	kinesin family member 18B [Source:HGNC Symbol;Acc:HGNC:27102]	25.67	26.37	26.5	12.86	12.4	11.52
ENSG00000170500	0.42516786967	-1.2338955196999999	1.69058846517e-41	2.35071249902e-40	yes	down	3.80666666667	1.6966666666699999	LONRF2	LON peptidase N-terminal domain and ring finger 2 [Source:HGNC Symbol;Acc:HGNC:24788]	3.08	4.33	4.01	1.82	1.44	1.83
ENSG00000143761	1.5039978057299999	0.588802462181	1.7125351272e-41	2.3796753606999996e-40	yes	up	253.043333333	338.16333333299997	ARF1	ADP ribosylation factor 1 [Source:HGNC Symbol;Acc:HGNC:652]	256.89	246.02	256.22	346.78	340.06	327.65
ENSG00000173457	1.71996492837	0.78237914738	1.9462026512299997e-41	2.7026081405799996e-40	yes	up	182.3	278.136666667	PPP1R14B	protein phosphatase 1 regulatory inhibitor subunit 14B [Source:HGNC Symbol;Acc:HGNC:9057]	190.42	174.22	182.26	278.47	285.68	270.26
ENSG00000037474	1.59955211598	0.6776679985449999	1.9938403444000003e-41	2.76695680888e-40	yes	up	55.9833333333	77.4466666667	NSUN2	NOP2/Sun RNA methyltransferase 2 [Source:HGNC Symbol;Acc:HGNC:25994]	52.38	55.82	59.75	75.31	77.74	79.29
ENSG00000181090	0.541499722024	-0.884967497652	2.0114970616899998e-41	2.7896426047e-40	yes	down	37.7533333333	52.9866666667	EHMT1	euchromatic histone lysine methyltransferase 1 [Source:HGNC Symbol;Acc:HGNC:24650]	39.79	36.82	36.65	19.67	120.8	18.49
ENSG00000247556	0.426004837528	-1.23105828172	2.1776574915099998e-41	3.0181171037199995e-40	yes	down	12.4533333333	7.73	OIP5-AS1	OIP5 antisense RNA 1 [Source:HGNC Symbol;Acc:HGNC:43563]	11.59	13.18	12.59	8.4	8.01	6.78
ENSG00000115919	0.540013202572	-0.888933415291	2.3014021147599995e-41	3.18754667417e-40	yes	down	269.383333333	126.696666667	KYNU	kynureninase [Source:HGNC Symbol;Acc:HGNC:6469]	250.83	315.54	241.78	125.72	125.44	128.93
ENSG00000153250	0.575389775144	-0.7973885107240001	2.35875542525e-41	3.26486082318e-40	yes	down	57.8	28.8066666667	RBMS1	RNA binding motif single stranded interacting protein 1 [Source:HGNC Symbol;Acc:HGNC:9907]	55.71	60.97	56.72	29.86	27.2	29.36
ENSG00000221926	0.643903843345	-0.6350828337009999	2.43501458665e-41	3.3682260210899998e-40	yes	down	520.886666667	321.97333333299997	TRIM16	tripartite motif containing 16 [Source:HGNC Symbol;Acc:HGNC:17241]	536.91	497.29	528.46	336.52	330.37	299.03
ENSG00000141965	2.6517205911099997	1.40692876826	2.60734148454e-41	3.604256216969999e-40	yes	up	1.81	4.30666666667	FEM1A	fem-1 homolog A [Source:HGNC Symbol;Acc:HGNC:16934]	2.0	1.58	1.85	4.42	4.42	4.08
ENSG00000183258	1.72540713555	0.786936827474	2.82189086818e-41	3.89830864293e-40	yes	up	110.616666667	141.763333333	DDX41	DEAD-box helicase 41 [Source:HGNC Symbol;Acc:HGNC:18674]	113.24	93.62	124.99	135.2	146.88	143.21
ENSG00000113269	0.502930574606	-0.991568833196	3.0682178457299995e-41	4.2358507161199995e-40	yes	down	44.7866666667	20.7833333333	RNF130	ring finger protein 130 [Source:HGNC Symbol;Acc:HGNC:18280]	45.18	44.23	44.95	21.34	19.24	21.77
ENSG00000178896	1.9279974736	0.947103161099	3.3638500908799994e-41	4.6409802225300004e-40	yes	up	84.49	144.056666667	EXOSC4	exosome component 4 [Source:HGNC Symbol;Acc:HGNC:18189]	84.4	80.64	88.43	141.78	140.48	149.91
ENSG00000004864	0.481282636925	-1.0550437182799999	3.66576677522e-41	5.054250087109999e-40	yes	down	21.62	10.0333333333	SLC25A13	solute carrier family 25 member 13 [Source:HGNC Symbol;Acc:HGNC:10983]	20.93	22.25	21.68	9.69	9.65	10.76
ENSG00000074964	0.417683668864	-1.25951735864	3.83578991323e-41	5.28525205249e-40	yes	down	16.73	6.3	ARHGEF10L	Rho guanine nucleotide exchange factor 10 like [Source:HGNC Symbol;Acc:HGNC:25540]	16.88	16.79	16.52	7.04	6.32	5.54
ENSG00000163528	1.93220150039	0.95024555404	4.1939182222299996e-41	5.774973882999999e-40	yes	up	32.5833333333	55.7133333333	CHCHD4	coiled-coil-helix-coiled-coil-helix domain containing 4 [Source:HGNC Symbol;Acc:HGNC:26467]	32.49	32.76	32.5	54.87	54.96	57.31
ENSG00000105677	1.7598124557400001	0.815421688183	4.2131788550599993e-41	5.7977478017099994e-40	yes	up	160.42	248.846666667	TMEM147	transmembrane protein 147 [Source:HGNC Symbol;Acc:HGNC:30414]	161.2	149.96	170.1	246.65	254.3	245.59
ENSG00000108821	0.4084204945	-1.29187283256	4.2747941859899996e-41	5.8787389122e-40	yes	down	17.85	5.796666666669999	COL1A1	collagen type I alpha 1 chain [Source:HGNC Symbol;Acc:HGNC:2197]	16.17	17.11	20.27	5.43	6.61	5.35
ENSG00000171763	2.8446722586299997	1.5082624458200002	5.105654070399999e-41	7.016815677919998e-40	yes	up	5.546666666669999	11.9566666667	SPATA5L1	spermatogenesis associated 5 like 1 [Source:HGNC Symbol;Acc:HGNC:28762]	5.64	5.55	5.45	12.0	11.66	12.21
ENSG00000244045	1.9462544373700001	0.960700328583	5.180394838119999e-41	7.114943316669999e-40	yes	up	40.2866666667	62.1933333333	TMEM199	transmembrane protein 199 [Source:HGNC Symbol;Acc:HGNC:18085]	38.0	37.56	45.3	54.44	65.81	66.33
ENSG00000126749	1.83825810413	0.878339345191	5.2388386625e-41	7.190576107510001e-40	yes	up	27.6066666667	50.61	EMG1	EMG1 N1-specific pseudouridine methyltransferase [Source:HGNC Symbol;Acc:HGNC:16912]	25.74	28.5	28.58	46.27	52.29	53.27
ENSG00000141279	0.646383818666	-0.629537012241	5.731237717499999e-41	7.85629510027e-40	yes	down	84.33	48.6933333333	NPEPPS	aminopeptidase puromycin sensitive [Source:HGNC Symbol;Acc:HGNC:7900]	81.64	82.13	89.22	45.22	51.89	48.97
ENSG00000167191	0.5589932075280001	-0.8390973422750001	5.83742479936e-41	7.99670887948e-40	yes	down	27.5566666667	14.343333333299999	GPRC5B	G protein-coupled receptor class C group 5 member B [Source:HGNC Symbol;Acc:HGNC:13308]	28.85	26.12	27.7	14.64	14.24	14.15
ENSG00000158019	0.465040559875	-1.1045715443100002	6.06599277572e-41	8.30448445426e-40	yes	down	59.803333333299996	27.1266666667	BABAM2	BRISC and BRCA1 A complex member 2 [Source:HGNC Symbol;Acc:HGNC:1106]	60.52	55.45	63.44	27.12	29.88	24.38
ENSG00000226479	1.7374427579799998	0.7969654473960001	6.315105696579999e-41	8.634427570510002e-40	yes	up	13.646666666700002	21.203333333299998	TMEM185B	transmembrane protein 185B [Source:HGNC Symbol;Acc:HGNC:18896]	14.14	13.27	13.53	21.92	20.93	20.76
ENSG00000226688	2.33180378162	1.22144639266	6.506693436939999e-41	8.884973307289999e-40	yes	up	6.23666666667	14.1333333333	ENTPD1-AS1	ENTPD1 antisense RNA 1 [Source:HGNC Symbol;Acc:HGNC:45203]	6.03	6.12	6.56	13.58	15.35	13.47
ENSG00000127774	1.83236223523	0.8737047345000001	7.28502453646e-41	9.941421696069999e-40	yes	up	125.96666666700001	194.47666666700002	EMC6	ER membrane protein complex subunit 6 [Source:HGNC Symbol;Acc:HGNC:28430]	129.89	125.84	122.17	197.57	189.24	196.62
ENSG00000123815	0.576592945737	-0.7943749084399999	8.292558883789999e-41	1.13090966288e-39	yes	down	36.7733333333	16.19	COQ8B	coenzyme Q8B [Source:HGNC Symbol;Acc:HGNC:19041]	39.97	34.71	35.64	16.58	15.74	16.25
ENSG00000136628	1.6591613541999999	0.730454195872	8.300743486919999e-41	1.13130158515e-39	yes	up	29.9666666667	46.94	EPRS1	glutamyl-prolyl-tRNA synthetase 1 [Source:HGNC Symbol;Acc:HGNC:3418]	32.21	29.85	27.84	45.75	48.5	46.57
ENSG00000139734	0.383190497637	-1.3838663093399999	8.378466133230001e-41	1.1411642299899999e-39	yes	down	8.12666666667	2.76	DIAPH3	diaphanous related formin 3 [Source:HGNC Symbol;Acc:HGNC:15480]	8.08	8.27	8.03	2.85	2.66	2.77
ENSG00000144580	1.64503189405	0.7181155553569999	8.77344098909e-41	1.1941970603799999e-39	yes	up	34.79	51.9066666667	CNOT9	CCR4-NOT transcription complex subunit 9 [Source:HGNC Symbol;Acc:HGNC:10445]	34.42	35.25	34.7	56.78	49.93	49.01
ENSG00000138434	1.87368524134	0.9058786163420001	9.31347919897e-41	1.2668948524700001e-39	yes	up	20.9066666667	38.3	ITPRID2	ITPR interacting domain containing 2 [Source:HGNC Symbol;Acc:HGNC:11319]	18.69	23.95	20.08	36.88	41.34	36.68
ENSG00000154582	1.9744934968	0.9814826161399999	9.42196972957e-41	1.2808347107799999e-39	yes	up	90.9166666667	164.533333333	ELOC	elongin C [Source:HGNC Symbol;Acc:HGNC:11617]	93.25	98.72	80.78	144.15	182.13	167.32
ENSG00000114648	1.9740898505000002	0.981187655404	9.812390826189999e-41	1.3330535916599999e-39	yes	up	13.003333333299999	21.78	KLHL18	kelch like family member 18 [Source:HGNC Symbol;Acc:HGNC:29120]	13.25	11.62	14.14	19.98	23.74	21.62
ENSG00000068438	1.97056288102	0.9786077868709999	1.00461484964e-40	1.36307678516e-39	yes	up	25.85	45.5766666667	FTSJ1	FtsJ RNA 2'-O-methyltransferase 1 [Source:HGNC Symbol;Acc:HGNC:13254]	24.44	26.52	26.59	48.4	45.88	42.45
ENSG00000128463	1.64840343414	0.721069374319	1.02790429425e-40	1.3937884962499999e-39	yes	up	113.833333333	167.22	EMC4	ER membrane protein complex subunit 4 [Source:HGNC Symbol;Acc:HGNC:28032]	109.04	118.08	114.38	165.74	166.93	168.99
ENSG00000156535	0.574667615216	-0.799200344972	1.0376644851799997e-40	1.40612779029e-39	yes	down	17.49	8.96666666667	CD109	CD109 molecule [Source:HGNC Symbol;Acc:HGNC:21685]	17.86	18.31	16.3	9.48	8.68	8.74
ENSG00000147804	2.29738961298	1.19999554328	1.0662803420899999e-40	1.4439862585699999e-39	yes	up	57.18	109.73333333299999	SLC39A4	solute carrier family 39 member 4 [Source:HGNC Symbol;Acc:HGNC:17129]	61.24	55.37	54.93	113.3	103.42	112.48
ENSG00000269190	0.56430111949	-0.825462883209	1.1235441595e-40	1.52056783263e-39	yes	down	64.0733333333	30.4	FBXO17	F-box protein 17 [Source:HGNC Symbol;Acc:HGNC:18754]	64.14	62.65	65.43	30.56	30.83	29.81
ENSG00000130638	0.610075810512	-0.712939565894	1.43211448114e-40	1.93694620173e-39	yes	down	96.3866666667	55.376666666700004	ATXN10	ataxin 10 [Source:HGNC Symbol;Acc:HGNC:10549]	96.55	104.64	87.97	57.24	55.7	53.19
ENSG00000058262	1.5166283408899999	0.6008675876	1.5549460197700002e-40	2.10174239297e-39	yes	up	136.126666667	188.663333333	SEC61A1	SEC61 translocon subunit alpha 1 [Source:HGNC Symbol;Acc:HGNC:18276]	138.8	131.15	138.43	194.45	188.04	183.5
ENSG00000157110	0.46189089282300005	-1.11437599427	1.5821266791299998e-40	2.1371250804599997e-39	yes	down	50.0133333333	21.72	RBPMS	RNA binding protein, mRNA processing factor [Source:HGNC Symbol;Acc:HGNC:19097]	47.81	49.04	53.19	19.92	23.47	21.77
ENSG00000167862	1.99938828872	0.999558676088	1.6407951505599998e-40	2.21496947384e-39	yes	up	52.1466666667	93.5266666667	MRPL58	mitochondrial ribosomal protein L58 [Source:HGNC Symbol;Acc:HGNC:5359]	52.96	53.43	50.05	90.35	95.63	94.6
ENSG00000144642	0.12081171057800001	-3.04916778944	1.82718728958e-40	2.4650249298699997e-39	yes	down	3.13	0.853333333333	RBMS3	RNA binding motif single stranded interacting protein 3 [Source:HGNC Symbol;Acc:HGNC:13427]	2.82	3.47	3.1	0.89	0.61	1.06
ENSG00000142185	2.25179600268	1.1710761350299999	2.00407589808e-40	2.7019509354999998e-39	yes	up	14.6433333333	30.85	TRPM2	transient receptor potential cation channel subfamily M member 2 [Source:HGNC Symbol;Acc:HGNC:12339]	16.2	14.94	12.79	31.21	31.48	29.86
ENSG00000132680	0.5030290876160001	-0.9912862687200001	2.0227836585699997e-40	2.7254482918999997e-39	yes	down	30.1233333333	14.86	KHDC4	KH domain containing 4, pre-mRNA splicing factor [Source:HGNC Symbol;Acc:HGNC:29145]	30.27	31.46	28.64	14.89	15.96	13.73
ENSG00000063127	0.21075252174400003	-2.24637820115	2.07859933512e-40	2.79888261926e-39	yes	down	3.14333333333	0.61	SLC6A16	solute carrier family 6 member 16 [Source:HGNC Symbol;Acc:HGNC:13622]	2.3	3.67	3.46	0.4	0.84	0.59
ENSG00000100897	0.524676777244	-0.9304991587200001	2.20697665736e-40	2.96986839892e-39	yes	down	48.0433333333	20.49	DCAF11	DDB1 and CUL4 associated factor 11 [Source:HGNC Symbol;Acc:HGNC:20258]	46.58	46.66	50.89	20.78	20.71	19.98
ENSG00000146278	0.522929272014	-0.935312264696	2.2299948088e-40	2.99894882684e-39	yes	down	54.0066666667	24.6733333333	PNRC1	proline rich nuclear receptor coactivator 1 [Source:HGNC Symbol;Acc:HGNC:17278]	52.45	52.04	57.53	26.25	22.77	25.0
ENSG00000185189	0.522135544818	-0.937503720177	2.2323038144199998e-40	3.00015999084e-39	yes	down	29.17	14.09	NRBP2	nuclear receptor binding protein 2 [Source:HGNC Symbol;Acc:HGNC:19339]	28.69	30.65	28.17	14.62	14.78	12.87
ENSG00000250644	0.468860972799	-1.09276789835	2.2451558313599996e-40	3.01553023453e-39	yes	down	68.8433333333	29.78		novel protein	74.26	62.3	69.97	30.71	31.35	27.28
ENSG00000173267	6.8965995202	2.78588519311	2.45101146053e-40	3.28994619611e-39	yes	up	3.3	20.0233333333	SNCG	synuclein gamma [Source:HGNC Symbol;Acc:HGNC:11141]	3.9	3.27	2.73	20.15	18.84	21.08
ENSG00000180066	0.23656348929999998	-2.07970066648	2.632787275e-40	3.53171502091e-39	yes	down	12.826666666700001	2.70666666667	LINC02870	long intergenic non-protein coding RNA 2870 [Source:HGNC Symbol;Acc:HGNC:27275]	12.99	12.27	13.22	2.66	2.96	2.5
ENSG00000158528	0.151365298303	-2.7238936009500003	2.6368894830799996e-40	3.53499180419e-39	yes	down	1.60666666667	0.366666666667	PPP1R9A	protein phosphatase 1 regulatory subunit 9A [Source:HGNC Symbol;Acc:HGNC:14946]	1.72	1.79	1.31	0.27	0.61	0.22
ENSG00000148331	1.76768992509	0.8218652301809999	2.7703030146599993e-40	3.71150910807e-39	yes	up	19.28	33.47	ASB6	ankyrin repeat and SOCS box containing 6 [Source:HGNC Symbol;Acc:HGNC:17181]	19.1	19.0	19.74	33.21	34.5	32.7
ENSG00000196656	1.6643616808300001	0.7349689782109999	2.8294328487299994e-40	3.7883456029899994e-39	yes	up	973.593333333	1337.64333333		ribosomal protein S26 (RPS26) pseudogene	971.9	951.77	997.11	1383.02	1202.67	1427.24
ENSG00000187098	0.354935521995	-1.49437112815	2.8334503112199996e-40	3.79134161618e-39	yes	down	8.443333333330001	2.5666666666699998	MITF	melanocyte inducing transcription factor [Source:HGNC Symbol;Acc:HGNC:7105]	6.94	8.6	9.79	2.27	2.87	2.56
ENSG00000100216	1.7798453388799997	0.831751882471	3.03806858794e-40	4.0625823641199995e-39	yes	up	40.08	64.22	TOMM22	translocase of outer mitochondrial membrane 22 [Source:HGNC Symbol;Acc:HGNC:18002]	39.79	38.91	41.54	60.73	64.16	67.77
ENSG00000204673	1.6992863745700002	0.764929005175	3.25555308209e-40	4.3506770235e-39	yes	up	59.7433333333	85.1033333333	AKT1S1	AKT1 substrate 1 [Source:HGNC Symbol;Acc:HGNC:28426]	59.03	56.34	63.86	87.86	85.85	81.6
ENSG00000116478	0.6233084467459999	-0.681981831366	3.4903825348199996e-40	4.6615754706400005e-39	yes	down	128.263333333	71.6633333333	HDAC1	histone deacetylase 1 [Source:HGNC Symbol;Acc:HGNC:4852]	128.11	125.1	131.58	73.16	71.71	70.12
ENSG00000175376	1.8469984780700002	0.8851826775399999	3.5570640783300002e-40	4.7476553256e-39	yes	up	27.6966666667	51.0133333333	EIF1AD	eukaryotic translation initiation factor 1A domain containing [Source:HGNC Symbol;Acc:HGNC:28147]	26.06	28.2	28.83	52.22	50.22	50.6
ENSG00000172493	0.584699109033	-0.774233701954	3.95878410861e-40	5.280527181069999e-39	yes	down	14.95	7.926666666669999	AFF1	AF4/FMR2 family member 1 [Source:HGNC Symbol;Acc:HGNC:7135]	14.8	14.52	15.53	8.35	7.73	7.7
ENSG00000138381	2.08603843572	1.06076574008	4.1729709657199995e-40	5.5627426477899995e-39	yes	up	21.1066666667	37.9566666667	ASNSD1	asparagine synthetase domain containing 1 [Source:HGNC Symbol;Acc:HGNC:24910]	18.72	24.48	20.12	37.61	38.67	37.59
ENSG00000089195	2.33845531942	1.2255558636200001	4.63851659738e-40	6.17174769253e-39	yes	up	7.96	16.51	TRMT6	tRNA methyltransferase 6 [Source:HGNC Symbol;Acc:HGNC:20900]	7.2	7.92	8.76	16.54	16.85	16.14
ENSG00000270607	13.185923964	3.72092676215	4.9543950856999995e-40	6.587922853659999e-39	yes	up	0.52	5.943333333330001	NAV2-AS6	NAV2 antisense RNA 6 [Source:HGNC Symbol;Acc:HGNC:55264]	0.35	0.61	0.6	5.63	5.62	6.58
ENSG00000109501	0.55776220191	-0.842277924891	4.985844888430001e-40	6.625606226659999e-39	yes	down	45.8233333333	22.4633333333	WFS1	wolframin ER transmembrane glycoprotein [Source:HGNC Symbol;Acc:HGNC:12762]	45.96	43.44	48.07	22.86	22.71	21.82
ENSG00000141510	0.584130373485	-0.775637691212	5.251995260799999e-40	6.97493784573e-39	yes	down	115.12333333299999	56.9966666667	TP53	tumor protein p53 [Source:HGNC Symbol;Acc:HGNC:11998]	119.63	103.71	122.03	60.74	57.8	52.45
ENSG00000074054	0.504175817202	-0.9880011739129999	5.673971256159999e-40	7.5306501993e-39	yes	down	15.013333333299999	7.146666666669999	CLASP1	cytoplasmic linker associated protein 1 [Source:HGNC Symbol;Acc:HGNC:17088]	13.88	15.74	15.42	8.72	6.1	6.62
ENSG00000139433	1.87856897905	0.9096340911740001	5.76956839206e-40	7.65276126324e-39	yes	up	18.9233333333	34.0633333333	GLTP	glycolipid transfer protein [Source:HGNC Symbol;Acc:HGNC:24867]	18.25	19.12	19.4	36.6	34.04	31.55
ENSG00000164182	2.20944085685	1.1436813129999999	6.11525498208e-40	8.10147048243e-39	yes	up	54.9633333333	105.54333333299999	NDUFAF2	NADH:ubiquinone oxidoreductase complex assembly factor 2 [Source:HGNC Symbol;Acc:HGNC:28086]	55.6	53.31	55.98	102.67	108.88	105.08
ENSG00000153531	2.14154244755	1.0986502731999999	6.115465466039999e-40	8.10147048243e-39	yes	up	21.7433333333	13.76	ADPRHL1	ADP-ribosylhydrolase like 1 [Source:HGNC Symbol;Acc:HGNC:21303]	22.36	19.25	23.62	14.16	14.26	12.86
ENSG00000143575	1.7896487937599999	0.839676496309	6.45684638146e-40	8.54839910614e-39	yes	up	96.6333333333	154.723333333	HAX1	HCLS1 associated protein X-1 [Source:HGNC Symbol;Acc:HGNC:16915]	101.42	90.56	97.92	153.17	157.29	153.71
ENSG00000186395	2.82741860851	1.49948549467	7.052721716460001e-40	9.3314955282e-39	yes	up	7.28	18.2666666667	KRT10	keratin 10 [Source:HGNC Symbol;Acc:HGNC:6413]	7.5	7.43	6.91	16.89	17.24	20.67
ENSG00000112149	4.054607290919999	2.01956218895	7.663088855229999e-40	1.0132782048e-38	yes	up	2.28	8.18666666667	CD83	CD83 molecule [Source:HGNC Symbol;Acc:HGNC:1703]	2.16	2.55	2.13	9.05	8.18	7.33
ENSG00000007866	2.06199730837	1.04404244949	7.85481238238e-40	1.0379851946e-38	yes	up	11.3633333333	21.03	TEAD3	TEA domain transcription factor 3 [Source:HGNC Symbol;Acc:HGNC:11716]	11.52	10.81	11.76	21.33	21.8	19.96
ENSG00000115657	1.6266731796599998	0.70192442345	8.009268027169999e-40	1.0577397861999998e-38	yes	up	88.5866666667	121.866666667	ABCB6	ATP binding cassette subfamily B member 6 (Langereis blood group) [Source:HGNC Symbol;Acc:HGNC:47]	90.89	83.99	90.88	129.93	115.71	119.96
ENSG00000141524	2.8913139672400003	1.5317252793	9.44126054624e-40	1.2460826032e-38	yes	up	6.33	15.333333333299999	TMC6	transmembrane channel like 6 [Source:HGNC Symbol;Acc:HGNC:18021]	6.31	6.52	6.16	15.59	17.04	13.37
ENSG00000189120	2.9010107013599997	1.5365556174200001	9.9440557762e-40	1.31163019285e-38	yes	up	2.6833333333300002	6.936666666669999	SP6	Sp6 transcription factor [Source:HGNC Symbol;Acc:HGNC:14530]	2.62	2.67	2.76	7.29	6.56	6.96
ENSG00000118922	0.163784982409	-2.61012501384	1.00372739883e-39	1.32310650062e-38	yes	down	1.4	0.29666666666700003	KLF12	Kruppel like factor 12 [Source:HGNC Symbol;Acc:HGNC:6346]	1.59	1.16	1.45	0.2	0.28	0.41
ENSG00000100410	1.8289877245400004	0.871045392308	1.03907620217e-39	1.3688559838299998e-38	yes	up	65.42	103.89333333299999	PHF5A	PHD finger protein 5A [Source:HGNC Symbol;Acc:HGNC:18000]	65.31	62.65	68.3	103.19	104.22	104.27
ENSG00000133773	2.2400684724	1.16354283196	1.0858553384799999e-39	1.4295976774e-38	yes	up	42.4633333333	74.16	CCDC59	coiled-coil domain containing 59 [Source:HGNC Symbol;Acc:HGNC:25005]	36.45	48.26	42.68	70.53	75.81	76.14
ENSG00000118894	2.66801044173	1.41576431278	1.1153690918699997e-39	1.46754739932e-38	yes	up	9.03333333333	22.2166666667	EEF2KMT	eukaryotic elongation factor 2 lysine methyltransferase [Source:HGNC Symbol;Acc:HGNC:32221]	8.1	10.45	8.55	22.82	22.22	21.61
ENSG00000096060	0.5306894249790001	-0.9140602943610001	1.13388151884e-39	1.49098420459e-38	yes	down	20.35	9.62333333333	FKBP5	FKBP prolyl isomerase 5 [Source:HGNC Symbol;Acc:HGNC:3721]	20.29	20.74	20.02	9.78	9.71	9.38
ENSG00000166851	0.524207571896	-0.931789902118	1.3533886928199999e-39	1.7785247337699998e-38	yes	down	79.89333333329999	31.386666666700002	PLK1	polo like kinase 1 [Source:HGNC Symbol;Acc:HGNC:9077]	81.43	72.87	85.38	33.32	31.67	29.17
ENSG00000135127	0.302421699251	-1.7253664358900003	1.43667510536e-39	1.8868096852199999e-38	yes	down	8.986666666669999	2.36666666667	BICDL1	BICD family like cargo adaptor 1 [Source:HGNC Symbol;Acc:HGNC:28095]	9.58	8.81	8.57	2.24	2.67	2.19
ENSG00000136158	0.42417965505599997	-1.23725266839	1.49615908537e-39	1.96372032265e-38	yes	down	21.6433333333	8.13333333333	SPRY2	sprouty RTK signaling antagonist 2 [Source:HGNC Symbol;Acc:HGNC:11270]	22.16	20.61	22.16	8.46	8.26	7.68
ENSG00000107745	0.524880313997	-0.929939605609	1.5990579856999998e-39	2.09748357214e-38	yes	down	40.2266666667	18.8466666667	MICU1	mitochondrial calcium uptake 1 [Source:HGNC Symbol;Acc:HGNC:1530]	38.44	39.39	42.85	19.53	18.37	18.64
ENSG00000120686	1.9567285590099999	0.9684436365350001	1.7401911429899997e-39	2.2812031832599996e-38	yes	up	17.48	29.5566666667	UFM1	ubiquitin fold modifier 1 [Source:HGNC Symbol;Acc:HGNC:20597]	16.76	19.53	16.15	28.74	31.83	28.1
ENSG00000012822	0.559425390622	-0.837982360034	2.01806301027e-39	2.64383630041e-38	yes	down	47.6833333333	21.5766666667	CALCOCO1	calcium binding and coiled-coil domain 1 [Source:HGNC Symbol;Acc:HGNC:29306]	45.52	43.6	53.93	20.83	20.52	23.38
ENSG00000132463	1.64412524987	0.7173202080750001	2.0920431718699998e-39	2.73907213565e-38	yes	up	39.6533333333	57.1133333333	GRSF1	G-rich RNA sequence binding factor 1 [Source:HGNC Symbol;Acc:HGNC:4610]	36.96	43.03	38.97	55.4	57.02	58.92
ENSG00000138378	0.0667518633029	-3.90504808121	2.1939326569499998e-39	2.87070967189e-38	yes	down	6.69666666667	0.36	STAT4	signal transducer and activator of transcription 4 [Source:HGNC Symbol;Acc:HGNC:11365]	6.72	5.98	7.39	0.41	0.36	0.31
ENSG00000161179	1.9279818495200003	0.947091469758	2.26407491294e-39	2.95885422058e-38	yes	up	39.9	67.6166666667	YDJC	YdjC chitooligosaccharide deacetylase homolog [Source:HGNC Symbol;Acc:HGNC:27158]	42.35	39.96	37.39	67.42	66.28	69.15
ENSG00000132507	1.5025239203100003	0.5873879589500001	2.4497462787399998e-39	3.1995398669299997e-38	yes	up	767.276666667	1049.22333333	EIF5A	eukaryotic translation initiation factor 5A [Source:HGNC Symbol;Acc:HGNC:3300]	784.24	731.11	786.48	1050.12	1039.51	1058.04
ENSG00000160408	0.46797267643299995	-1.0955037974	2.4530545597199998e-39	3.20189756318e-38	yes	down	36.08	14.74	ST6GALNAC6	ST6 N-acetylgalactosaminide alpha-2,6-sialyltransferase 6 [Source:HGNC Symbol;Acc:HGNC:23364]	36.96	33.55	37.73	14.2	14.28	15.74
ENSG00000164938	1.69868187309	0.764415691785	2.5192866818199998e-39	3.28633465378e-38	yes	up	11.993333333299999	18.1666666667	TP53INP1	tumor protein p53 inducible nuclear protein 1 [Source:HGNC Symbol;Acc:HGNC:18022]	11.84	12.53	11.61	18.49	18.15	17.86
ENSG00000139926	1.7945518938099998	0.843623642773	3.48214845323e-39	4.5395793360199994e-38	yes	up	14.8133333333	23.86	FRMD6	FERM domain containing 6 [Source:HGNC Symbol;Acc:HGNC:19839]	14.65	16.98	12.81	25.15	23.37	23.06
ENSG00000154240	0.169104103108	-2.56401642945	3.5880304217199995e-39	4.67475376413e-38	yes	down	5.02666666667	0.936666666667	CEP112	centrosomal protein 112 [Source:HGNC Symbol;Acc:HGNC:28514]	3.94	5.36	5.78	1.11	0.96	0.74
ENSG00000090889	0.513152406166	-0.9625407252629999	3.76450120378e-39	4.90167510043e-38	yes	down	17.4033333333	7.89	KIF4A	kinesin family member 4A [Source:HGNC Symbol;Acc:HGNC:13339]	16.85	17.5	17.86	8.38	7.57	7.72
ENSG00000131724	0.564410233083	-0.825183949821	3.7835544333899995e-39	4.92347443739e-38	yes	down	28.4433333333	14.6	IL13RA1	interleukin 13 receptor subunit alpha 1 [Source:HGNC Symbol;Acc:HGNC:5974]	26.67	29.58	29.08	15.51	14.34	13.95
ENSG00000103942	2.65905763407	1.4109150474	4.0027133458400004e-39	5.205482276739999e-38	yes	up	7.18333333333	16.54	HOMER2	homer scaffold protein 2 [Source:HGNC Symbol;Acc:HGNC:17513]	8.45	6.28	6.82	15.77	16.59	17.26
ENSG00000116704	2.13721143012	1.09572963804	4.30771485906e-39	5.59871518778e-38	yes	up	4.20333333333	7.97333333333	SLC35D1	solute carrier family 35 member D1 [Source:HGNC Symbol;Acc:HGNC:20800]	4.48	4.14	3.99	8.22	7.78	7.92
ENSG00000001167	1.8900166093900002	0.9183989128450001	4.48541389717e-39	5.82611505106e-38	yes	up	12.073333333299999	20.5033333333	NFYA	nuclear transcription factor Y subunit alpha [Source:HGNC Symbol;Acc:HGNC:7804]	10.99	13.49	11.74	20.99	20.42	20.1
ENSG00000182247	0.522946861274	-0.9352637389920001	4.6349994732799996e-39	6.016743374749999e-38	yes	down	70.98	34.3333333333	UBE2E2	ubiquitin conjugating enzyme E2 E2 [Source:HGNC Symbol;Acc:HGNC:12478]	68.73	71.77	72.44	32.84	34.01	36.15
ENSG00000164022	1.9496223157700001	0.963194669648	4.70444547627e-39	6.103172809709999e-38	yes	up	26.88	47.18	AIMP1	aminoacyl tRNA synthetase complex interacting multifunctional protein 1 [Source:HGNC Symbol;Acc:HGNC:10648]	24.96	29.32	26.36	47.13	46.66	47.75
ENSG00000154917	0.410596713406	-1.28420601535	5.1253759367899995e-39	6.64520743794e-38	yes	down	14.9	5.403333333330001	RAB6B	RAB6B, member RAS oncogene family [Source:HGNC Symbol;Acc:HGNC:14902]	15.42	13.99	15.29	6.01	4.73	5.47
ENSG00000170430	0.288243283611	-1.7946411030200002	5.44285452955e-39	7.052535717060001e-38	yes	down	22.046666666700002	5.703333333330001	MGMT	O-6-methylguanine-DNA methyltransferase [Source:HGNC Symbol;Acc:HGNC:7059]	23.17	20.68	22.29	6.19	5.83	5.09
ENSG00000177169	0.5904266905610001	-0.7601701541979999	5.50700013859e-39	7.13131410043e-38	yes	down	35.8333333333	19.4133333333	ULK1	unc-51 like autophagy activating kinase 1 [Source:HGNC Symbol;Acc:HGNC:12558]	34.59	35.71	37.2	20.45	20.1	17.69
ENSG00000284024	1.9825716735299999	0.987373022888	5.968961746479999e-39	7.724837370809999e-38	yes	up	8.496666666669999	14.933333333299998		novel protein	8.29	8.43	8.77	15.65	14.69	14.46
ENSG00000158773	1.8102392973299999	0.856180421203	6.13255278404e-39	7.93173281152e-38	yes	up	46.9933333333	77.8966666667	USF1	upstream transcription factor 1 [Source:HGNC Symbol;Acc:HGNC:12593]	48.29	48.23	44.46	77.43	79.86	76.4
ENSG00000185104	0.442342732523	-1.17676347435	6.247166664949999e-39	8.07506943548e-38	yes	down	22.24	8.59	FAF1	Fas associated factor 1 [Source:HGNC Symbol;Acc:HGNC:3578]	23.87	22.81	20.04	8.36	7.78	9.63
ENSG00000241935	0.19572292065699998	-2.35311537836	6.29881464571e-39	8.136892030489999e-38	yes	down	7.9	1.2533333333299999	HOGA1	4-hydroxy-2-oxoglutarate aldolase 1 [Source:HGNC Symbol;Acc:HGNC:25155]	7.82	9.02	6.86	1.3	1.16	1.3
ENSG00000087903	0.210677319324	-2.24689308714	6.893326720399999e-39	8.89949368473e-38	yes	down	6.306666666669999	2.13333333333	RFX2	regulatory factor X2 [Source:HGNC Symbol;Acc:HGNC:9983]	5.76	5.83	7.33	2.85	1.8	1.75
ENSG00000011009	1.67547948568	0.7445740225059999	6.92329600946e-39	8.932771144369998e-38	yes	up	81.0166666667	123.93	LYPLA2	lysophospholipase 2 [Source:HGNC Symbol;Acc:HGNC:6738]	81.66	76.4	84.99	128.57	120.73	122.49
ENSG00000100714	0.662846171777	-0.593253995234	7.65126970491e-39	9.86606218245e-38	yes	down	134.143333333	84.5166666667	MTHFD1	methylenetetrahydrofolate dehydrogenase, cyclohydrolase and formyltetrahydrofolate synthetase 1 [Source:HGNC Symbol;Acc:HGNC:7432]	129.08	132.53	140.82	86.2	85.22	82.13
ENSG00000116191	0.41609774482	-1.26500562565	8.2167325597e-39	1.0588798365799999e-37	yes	down	9.21	3.57333333333	RALGPS2	Ral GEF with PH domain and SH3 binding motif 2 [Source:HGNC Symbol;Acc:HGNC:30279]	7.59	9.62	10.42	4.01	3.31	3.4
ENSG00000134744	0.483943255417	-1.04709020013	8.80197095198e-39	1.1336129698899999e-37	yes	down	24.7666666667	10.816666666700002	TUT4	terminal uridylyl transferase 4 [Source:HGNC Symbol;Acc:HGNC:28981]	24.62	25.71	23.97	10.41	10.71	11.33
ENSG00000107819	1.64394059273	0.7171581651279999	8.87055779395e-39	1.14175602493e-37	yes	up	35.77	51.4633333333	SFXN3	sideroflexin 3 [Source:HGNC Symbol;Acc:HGNC:16087]	33.75	35.06	38.5	54.13	49.0	51.26
ENSG00000166046	0.216902237381	-2.20488316017	8.96899357029e-39	1.15372887098e-37	yes	down	7.313333333330001	3.64333333333	TCP11L2	t-complex 11 like 2 [Source:HGNC Symbol;Acc:HGNC:28627]	6.77	7.25	7.92	3.22	3.85	3.86
ENSG00000005007	1.57357446377	0.65404545062	9.422618513909999e-39	1.21134954486e-37	yes	up	34.42	48.73	UPF1	UPF1 RNA helicase and ATPase [Source:HGNC Symbol;Acc:HGNC:9962]	34.86	33.48	34.92	48.75	49.25	48.19
ENSG00000182544	1.79183242632	0.8414357216439999	9.474174519139998e-39	1.21724285649e-37	yes	up	37.6533333333	61.96	MFSD5	major facilitator superfamily domain containing 5 [Source:HGNC Symbol;Acc:HGNC:28156]	38.03	36.77	38.16	58.91	63.01	63.96
ENSG00000197852	1.97593044064	0.982532160123	9.676735831679998e-39	1.24251854543e-37	yes	up	7.5033333333300005	13.85	INKA2	inka box actin regulator 2 [Source:HGNC Symbol;Acc:HGNC:28045]	8.07	7.3	7.14	13.82	14.87	12.86
ENSG00000155660	0.639424224046	-0.645154694451	1.0989147680599999e-38	1.4101856860999997e-37	yes	down	134.86333333299999	76.35666666670001	PDIA4	protein disulfide isomerase family A member 4 [Source:HGNC Symbol;Acc:HGNC:30167]	132.95	130.67	140.97	79.23	74.62	75.22
ENSG00000149100	1.70138642996	0.7667108525059999	1.1129945659999997e-38	1.42739375346e-37	yes	up	341.77	492.313333333	EIF3M	eukaryotic translation initiation factor 3 subunit M [Source:HGNC Symbol;Acc:HGNC:24460]	324.51	385.44	315.36	478.42	493.9	504.62
ENSG00000164506	0.401990892271	-1.31476527961	1.2213050866499999e-38	1.56535745824e-37	yes	down	7.323333333330001	2.6833333333300002	STXBP5	syntaxin binding protein 5 [Source:HGNC Symbol;Acc:HGNC:19665]	6.49	6.86	8.62	2.63	2.49	2.93
ENSG00000123364	2.28939534665	1.1949666177200002	1.28644867599e-38	1.646870775e-37	yes	up	9.37666666667	19.1266666667	HOXC13	homeobox C13 [Source:HGNC Symbol;Acc:HGNC:5125]	9.71	8.81	9.61	19.33	18.72	19.33
ENSG00000041802	1.92998696407	0.948591102968	1.35222859792e-38	1.7300404560199999e-37	yes	up	20.0533333333	33.1433333333	LSG1	large 60S subunit nuclear export GTPase 1 [Source:HGNC Symbol;Acc:HGNC:25652]	21.13	19.02	20.01	36.01	33.16	30.26
ENSG00000171456	0.647152820315	-0.627821660757	1.37407532559e-38	1.75693592951e-37	yes	down	51.6333333333	32.123333333299996	ASXL1	ASXL transcriptional regulator 1 [Source:HGNC Symbol;Acc:HGNC:18318]	50.22	54.3	50.38	34.92	30.3	31.15
ENSG00000168461	0.503858852257	-0.988908451775	1.39359269365e-38	1.7808225290999996e-37	yes	down	22.6	11.04	RAB31	RAB31, member RAS oncogene family [Source:HGNC Symbol;Acc:HGNC:9771]	22.4	21.71	23.69	10.43	9.12	13.57
ENSG00000157399	0.34636925330799995	-1.52961722507	1.44552546684e-38	1.84607814715e-37	yes	down	19.7666666667	5.743333333330001	ARSL	arylsulfatase L [Source:HGNC Symbol;Acc:HGNC:719]	20.08	19.63	19.59	5.83	5.58	5.82
ENSG00000174574	1.70937036958	0.773465019876	1.45592556394e-38	1.8571333151599997e-37	yes	up	30.3333333333	47.45	AKIRIN1	akirin 1 [Source:HGNC Symbol;Acc:HGNC:25744]	29.27	31.37	30.36	46.32	46.83	49.2
ENSG00000170854	1.9630167334200002	0.973072470878	1.4887833476899997e-38	1.89790920841e-37	yes	up	14.35	25.1833333333	RIOX2	ribosomal oxygenase 2 [Source:HGNC Symbol;Acc:HGNC:19441]	13.33	15.69	14.03	26.26	26.21	23.08
ENSG00000161526	1.7004515585100002	0.7659179079639999	1.60047955866e-38	2.03907987791e-37	yes	up	70.8233333333	106.05	SAP30BP	SAP30 binding protein [Source:HGNC Symbol;Acc:HGNC:30785]	69.82	68.04	74.61	105.46	111.65	101.04
ENSG00000138326	1.54189852428	0.624707821452	1.61309706147e-38	2.0539266947599996e-37	yes	up	3208.08333333	4286.90666667	RPS24	ribosomal protein S24 [Source:HGNC Symbol;Acc:HGNC:10411]	3070.26	3463.76	3090.23	4161.11	4332.76	4366.85
ENSG00000167196	1.59129664498	0.6702028038310001	1.72314511657e-38	2.19273818836e-37	yes	up	89.7633333333	141.61333333299999	FBXO22	F-box protein 22 [Source:HGNC Symbol;Acc:HGNC:13593]	92.82	91.74	84.73	141.16	137.11	146.57
ENSG00000077782	0.628270520419	-0.670542207056	2.0096717954099998e-38	2.5558226021399997e-37	yes	down	69.11	42.8266666667	FGFR1	fibroblast growth factor receptor 1 [Source:HGNC Symbol;Acc:HGNC:3688]	73.92	63.93	69.48	43.67	45.1	39.71
ENSG00000185885	0.36851174730999997	-1.44021748502	2.0382991962799998e-38	2.59068314314e-37	yes	down	82.46	23.563333333299997	IFITM1	interferon induced transmembrane protein 1 [Source:HGNC Symbol;Acc:HGNC:5412]	103.32	63.92	80.14	23.85	19.03	27.81
ENSG00000159346	1.6306572031	0.7054535304430001	2.1281251327999998e-38	2.70323921162e-37	yes	up	54.2433333333	78.0766666667	ADIPOR1	adiponectin receptor 1 [Source:HGNC Symbol;Acc:HGNC:24040]	54.9	52.97	54.86	78.96	80.5	74.77
ENSG00000116260	1.6731509490600003	0.742567608938	2.18522720433e-38	2.774118588e-37	yes	up	35.7366666667	63.8566666667	QSOX1	quiescin sulfhydryl oxidase 1 [Source:HGNC Symbol;Acc:HGNC:9756]	37.75	35.23	34.23	63.95	66.21	61.41
ENSG00000125746	2.0289340570400003	1.02072197642	2.1965832078700002e-38	2.78687406159e-37	yes	up	25.76	46.2933333333	EML2	EMAP like 2 [Source:HGNC Symbol;Acc:HGNC:18035]	26.98	23.12	27.18	46.21	43.7	48.97
ENSG00000156599	1.5671964929	0.648186074235	2.31143221899e-38	2.9308410195699997e-37	yes	up	49.51	72.02	ZDHHC5	zinc finger DHHC-type palmitoyltransferase 5 [Source:HGNC Symbol;Acc:HGNC:18472]	51.78	47.74	49.01	74.98	71.42	69.66
ENSG00000171566	1.7812993727900002	0.8329300023180001	2.37541327068e-38	3.0101756985199996e-37	yes	up	33.2133333333	54.5166666667	PLRG1	pleiotropic regulator 1 [Source:HGNC Symbol;Acc:HGNC:9089]	32.14	36.2	31.3	52.78	55.11	55.66
ENSG00000204291	0.162971507384	-2.61730833748	2.41081633651e-38	3.05322292511e-37	yes	down	3.22	0.40666666666699997	COL15A1	collagen type XV alpha 1 chain [Source:HGNC Symbol;Acc:HGNC:2192]	3.24	3.08	3.34	0.4	0.45	0.37
ENSG00000167977	2.01309859437	1.00941783204	2.4319477582599996e-38	3.0781551483299998e-37	yes	up	20.68	37.6466666667	KCTD5	potassium channel tetramerization domain containing 5 [Source:HGNC Symbol;Acc:HGNC:21423]	22.92	19.99	19.13	37.41	38.2	37.33
ENSG00000125848	0.07504881048930001	-3.73602698422	2.68291029356e-38	3.39378593073e-37	yes	down	2.17	0.22	FLRT3	fibronectin leucine rich transmembrane protein 3 [Source:HGNC Symbol;Acc:HGNC:3762]	1.9	2.47	2.14	0.15	0.2	0.31
ENSG00000212719	1.89728817979	0.923938826865	3.02713340384e-38	3.82694336906e-37	yes	up	8.64	15.916666666700001	LINC02693	long intergenic non-protein coding RNA 2693 [Source:HGNC Symbol;Acc:HGNC:27904]	7.94	9.18	8.8	17.41	16.66	13.68
ENSG00000141027	0.6522470916399999	-0.616509488785	3.6371401515699994e-38	4.59539498866e-37	yes	down	45.63	27.32	NCOR1	nuclear receptor corepressor 1 [Source:HGNC Symbol;Acc:HGNC:7672]	46.68	46.28	43.93	29.06	26.9	26.0
ENSG00000171246	1.8187378596000001	0.862937617805	3.7962423081800004e-38	4.79357164487e-37	yes	up	9.00666666667	14.7066666667	NPTX1	neuronal pentraxin 1 [Source:HGNC Symbol;Acc:HGNC:7952]	9.15	8.96	8.91	15.13	15.09	13.9
ENSG00000185920	0.309472576615	-1.69211652175	3.847934752209999e-38	4.85596600069e-37	yes	down	4.19	1.87666666667	PTCH1	patched 1 [Source:HGNC Symbol;Acc:HGNC:9585]	3.1	5.2	4.27	2.34	1.12	2.17
ENSG00000164880	0.6197524418729999	-0.6902360442319999	3.90465686731e-38	4.92462999334e-37	yes	down	35.6566666667	25.53	INTS1	integrator complex subunit 1 [Source:HGNC Symbol;Acc:HGNC:24555]	35.85	36.18	34.94	24.0	24.67	27.92
ENSG00000120254	0.5483959729	-0.8667101180429999	3.98285521278e-38	5.02028294335e-37	yes	down	30.813333333299997	19.9166666667	MTHFD1L	methylenetetrahydrofolate dehydrogenase (NADP+ dependent) 1 like [Source:HGNC Symbol;Acc:HGNC:21055]	31.16	30.13	31.15	20.02	19.46	20.27
ENSG00000239521	0.293752560258	-1.76732666907	4.09080974983e-38	5.15330746841e-37	yes	down	16.39	4.62666666667	CASTOR3	CASTOR family member 3 [Source:HGNC Symbol;Acc:HGNC:29954]	15.22	16.21	17.74	4.54	4.39	4.95
ENSG00000095066	0.370070115448	-1.43412945759	4.1625969362400003e-38	5.24064065814e-37	yes	down	17.2633333333	5.93	HOOK2	hook microtubule tethering protein 2 [Source:HGNC Symbol;Acc:HGNC:19885]	15.93	16.99	18.87	5.65	5.65	6.49
ENSG00000107736	0.066703867785	-3.9060857721099995	5.159971433979999e-38	6.49248148179e-37	yes	down	3.2966666666699997	0.24333333333299997	CDH23	cadherin related 23 [Source:HGNC Symbol;Acc:HGNC:13733]	2.93	3.38	3.58	0.29	0.29	0.15
ENSG00000129951	0.350388608675	-1.51297222199	5.56250823193e-38	6.994837683389999e-37	yes	down	18.206666666700002	5.64	PLPPR3	phospholipid phosphatase related 3 [Source:HGNC Symbol;Acc:HGNC:23497]	18.69	19.61	16.32	6.44	5.4	5.08
ENSG00000124224	2.20169886015	1.13861715615	5.89249848808e-38	7.4054278933900004e-37	yes	up	7.226666666669999	22.9666666667	PPP4R1L	protein phosphatase 4 regulatory subunit 1 like (pseudogene) [Source:HGNC Symbol;Acc:HGNC:15755]	6.26	7.49	7.93	23.4	21.52	23.98
ENSG00000197728	1.6231836079799997	0.698826200955	6.076289938499999e-38	7.62740885503e-37	yes	up	428.10666666699996	608.476666667	RPS26	ribosomal protein S26 [Source:HGNC Symbol;Acc:HGNC:10414]	442.59	410.84	430.89	648.34	555.12	621.97
ENSG00000135473	0.41136400244000004	-1.2815125425700002	6.34996327503e-38	7.96624956918e-37	yes	down	12.9666666667	4.87333333333	PAN2	poly(A) specific ribonuclease subunit PAN2 [Source:HGNC Symbol;Acc:HGNC:20074]	12.72	14.08	12.1	6.31	4.81	3.5
ENSG00000186994	2.19405120886	1.13359719844	6.48139360731e-38	8.12634765291e-37	yes	up	14.12	28.1766666667	KANK3	KN motif and ankyrin repeat domains 3 [Source:HGNC Symbol;Acc:HGNC:24796]	13.76	13.07	15.53	31.27	28.03	25.23
ENSG00000143067	4.002288035219999	2.00082499834	6.700252231419999e-38	8.39581017845e-37	yes	up	1.04	3.74	ZNF697	zinc finger protein 697 [Source:HGNC Symbol;Acc:HGNC:32034]	1.21	1.01	0.9	3.38	3.91	3.93
ENSG00000100345	0.666293121064	-0.58577109586	7.04284101838e-38	8.81472381748e-37	yes	down	168.323333333	109.84333333299999	MYH9	myosin heavy chain 9 [Source:HGNC Symbol;Acc:HGNC:7579]	168.05	161.95	174.97	117.77	110.63	101.13
ENSG00000167889	0.517001516248	-0.951759583245	7.268714915489999e-38	9.092082509089999e-37	yes	down	27.7333333333	13.746666666700001	MGAT5B	alpha-1,6-mannosylglycoprotein 6-beta-N-acetylglucosaminyltransferase B [Source:HGNC Symbol;Acc:HGNC:24140]	23.31	29.16	30.73	13.02	14.52	13.7
ENSG00000138829	0.587572782735	-0.767160525273	8.51818752653e-38	1.06487341954e-36	yes	down	19.9433333333	10.746666666700001	FBN2	fibrillin 2 [Source:HGNC Symbol;Acc:HGNC:3604]	19.5	20.47	19.86	11.77	10.34	10.13
ENSG00000163430	0.6657148334449999	-0.58702378017	8.542262441849998e-38	1.06725674215e-36	yes	down	74.7466666667	44.2233333333	FSTL1	follistatin like 1 [Source:HGNC Symbol;Acc:HGNC:3972]	75.3	76.8	72.14	43.55	42.91	46.21
ENSG00000138193	0.273970807981	-1.86790591493	8.54947187494e-38	1.0675313592e-36	yes	down	2.36333333333	0.453333333333	PLCE1	phospholipase C epsilon 1 [Source:HGNC Symbol;Acc:HGNC:17175]	2.3	2.64	2.15	0.37	0.47	0.52
ENSG00000178773	1.82441142848	0.8674311126719999	9.53840651928e-38	1.19031713927e-36	yes	up	25.7166666667	35.5866666667	CPNE7	copine 7 [Source:HGNC Symbol;Acc:HGNC:2320]	25.46	25.18	26.51	37.56	35.52	33.68
ENSG00000162521	0.659355709502	-0.600871113896	9.65059374836e-38	1.2036121078899999e-36	yes	down	131.956666667	65.3266666667	RBBP4	RB binding protein 4, chromatin remodeling factor [Source:HGNC Symbol;Acc:HGNC:9887]	129.21	132.89	133.77	64.29	67.65	64.04
ENSG00000142684	2.1420671343	1.09900369615	9.95635756652e-38	1.2410200636700001e-36	yes	up	60.9233333333	113.56333333299999	ZNF593	zinc finger protein 593 [Source:HGNC Symbol;Acc:HGNC:30943]	62.59	61.86	58.32	112.54	112.03	116.12
ENSG00000225733	0.6302890606830001	-0.665914471399	1.01043502213e-37	1.2587302246499999e-36	yes	down	79.0833333333	43.7433333333	FGD5-AS1	FGD5 antisense RNA 1 [Source:HGNC Symbol;Acc:HGNC:40410]	77.44	82.89	76.92	46.74	41.13	43.36
ENSG00000066933	0.430346066069	-1.21643081414	1.01570276987e-37	1.26455291665e-36	yes	down	4.83666666667	1.99333333333	MYO9A	myosin IXA [Source:HGNC Symbol;Acc:HGNC:7608]	4.13	5.59	4.79	1.91	1.51	2.56
ENSG00000020129	1.82786419968	0.87015889002	1.0628928056e-37	1.3225316906999997e-36	yes	up	20.01	31.1833333333	NCDN	neurochondrin [Source:HGNC Symbol;Acc:HGNC:17597]	20.0	18.7	21.33	31.02	31.96	30.57
ENSG00000158623	0.35500878376999995	-1.49407337409	1.0770237095999998e-37	1.33933211102e-36	yes	down	10.2866666667	3.26	COPG2	COPI coat complex subunit gamma 2 [Source:HGNC Symbol;Acc:HGNC:2237]	10.17	10.76	9.93	3.01	3.29	3.48
ENSG00000117308	1.81657143473	0.861218099306	1.1079888790299998e-37	1.3770349533799997e-36	yes	up	56.7	100.26666666700001	GALE	UDP-galactose-4-epimerase [Source:HGNC Symbol;Acc:HGNC:4116]	57.39	60.13	52.58	105.59	94.03	101.18
ENSG00000197021	2.37474835832	1.24777464547	1.1699068129499998e-37	1.4531402291199999e-36	yes	up	15.153333333299999	31.2866666667	EOLA2	endothelium and lymphocyte associated ASCH domain 2 [Source:HGNC Symbol;Acc:HGNC:17402]	14.79	15.49	15.18	28.51	33.95	31.4
ENSG00000103978	2.30778010085	1.20650576188	1.22721631903e-37	1.52343601561e-36	yes	up	10.233333333300001	20.6933333333	TMEM87A	transmembrane protein 87A [Source:HGNC Symbol;Acc:HGNC:24522]	10.22	11.18	9.3	19.74	18.79	23.55
ENSG00000110911	0.553014978051	-0.8546095394419999	1.2572420302599998e-37	1.55980021715e-36	yes	down	28.4166666667	14.08	SLC11A2	solute carrier family 11 member 2 [Source:HGNC Symbol;Acc:HGNC:10908]	28.15	29.92	27.18	13.68	14.61	13.95
ENSG00000166575	0.423619696121	-1.23915842615	1.2655170158199999e-37	1.56915270495e-36	yes	down	16.5533333333	5.98666666667	TMEM135	transmembrane protein 135 [Source:HGNC Symbol;Acc:HGNC:26167]	25.23	12.33	12.1	3.85	9.37	4.74
ENSG00000128309	0.570745860018	-0.8090796051829999	1.26827044575e-37	1.57165195087e-36	yes	down	111.07	54.7333333333	MPST	mercaptopyruvate sulfurtransferase [Source:HGNC Symbol;Acc:HGNC:7223]	116.21	106.31	110.69	58.98	53.35	51.87
ENSG00000100528	1.60830074854	0.685537212401	1.34325336258e-37	1.66360367033e-36	yes	up	175.25	261.133333333	CNIH1	cornichon family AMPA receptor auxiliary protein 1 [Source:HGNC Symbol;Acc:HGNC:19431]	168.77	187.19	169.79	238.32	279.22	265.86
ENSG00000245910	1.7343105809000001	0.794362279993	1.3524090241799998e-37	1.6739696126099997e-36	yes	up	292.02666666700003	433.97	SNHG6	small nucleolar RNA host gene 6 [Source:HGNC Symbol;Acc:HGNC:32965]	290.09	297.73	288.26	433.19	421.19	447.53
ENSG00000168701	2.06480000072	1.04600204705	1.42407694168e-37	1.76165429801e-36	yes	up	49.9566666667	90.4533333333	TMEM208	transmembrane protein 208 [Source:HGNC Symbol;Acc:HGNC:25015]	51.72	50.73	47.42	93.61	87.36	90.39
ENSG00000130734	2.2971870686400004	1.19986834562	1.43838034928e-37	1.77831562393e-36	yes	up	17.133333333299998	33.91	ATG4D	autophagy related 4D cysteine peptidase [Source:HGNC Symbol;Acc:HGNC:20789]	17.86	16.59	16.95	34.2	34.03	33.5
ENSG00000139318	2.07736667075	1.05475588512	1.46772940448e-37	1.8135482467700003e-36	yes	up	11.246666666700001	20.8566666667	DUSP6	dual specificity phosphatase 6 [Source:HGNC Symbol;Acc:HGNC:3072]	10.75	12.93	10.06	19.04	20.61	22.92
ENSG00000241973	0.56257261054	-0.8298887797040001	1.6778575291099999e-37	2.07198383102e-36	yes	down	26.9333333333	15.086666666700001	PI4KA	phosphatidylinositol 4-kinase alpha [Source:HGNC Symbol;Acc:HGNC:8983]	26.35	26.34	28.11	15.05	15.53	14.68
ENSG00000173207	1.54219036661	0.624980861243	1.6993828548899997e-37	2.0973495697999997e-36	yes	up	328.313333333	444.23666666699995	CKS1B	CDC28 protein kinase regulatory subunit 1B [Source:HGNC Symbol;Acc:HGNC:19083]	314.77	331.49	338.68	447.45	421.93	463.33
ENSG00000165476	0.521393663828	-0.939555044081	1.7302583044799998e-37	2.1342190157499996e-36	yes	down	16.12	7.493333333330001	REEP3	receptor accessory protein 3 [Source:HGNC Symbol;Acc:HGNC:23711]	16.15	16.71	15.5	8.01	6.95	7.52
[truncated: 4,742 more rows]
